# Supplementary material for: Bis(3,5-di-tert-butyl-4H-1,2,4-triazol-4-amine-κN 1)(nitrato-κO)silver(I) ethanol monosolvate monohydrate
Source: Acta Crystallogr Sect E Struct Rep Online. 2012 May 5;68(Pt 6):m731. doi: 10.1107/S1600536812019058 (PMC3379074; doi:10.1107/S1600536812019058)
Supplement: Supplementary file 1 [file e-68-0m731-sup1.cif]

##############################################################################
#                                                                            #
# This CIF contains the data in a paper accepted for publication in          #
# Acta Crystallographica Section E. It conforms to the requirements of       #
# Notes for Authors for Acta Crystallographica Section E, and has been       #
# peer reviewed under the auspices of the IUCr Commission on Journals.       #
#                                                                            #
# Full details of the Crystallographic Information File format               #
# are given in the paper "The Crystallographic Information File (CIF):       #
# a New Standard Archive File for Crystallography" by S. R. Hall, F. H.      #
# Allen and I. D. Brown [Acta Cryst. (1991), A47, 655-685].                  #
#                                                                            #
# The current version of the core CIF dictionary is obtainable from          #
# ftp://ftp.iucr.org/pub/cif_core.dic.                                       #
#                                                                            #
# Software is freely available for graphical display of the structure(s)     #
# in this CIF. For information consult the CIF software page                 #
# http://www.iucr.org/resources/cif/software.                                #
#                                                                            #
# This file may be used for bona fide research purposes within the           #
# scientific community so long as proper attribution is given to the journal # 
# article from which it was obtained.                                        #
#                                                                            #
##############################################################################
data_global
_audit_creation_method     SHELXL-97
_journal_date_recd_electronic     2012-04-26
_journal_date_accepted     2012-04-27
_journal_name_full     'Acta Crystallographica, Section E'
_journal_year     2012
_journal_volume     68
_journal_issue      6
_journal_page_first     m731
_journal_page_last     m731
_journal_paper_category     QM
_journal_paper_doi     10.1107/S1600536812019058
_journal_coeditor_code     XU5525
_publ_contact_author
;
     Dr. Seik Weng Ng
     Department of Chemistry
     University of Malaya
     50603 Kuala Lumpur
     Malaysia
;
_publ_contact_author_email     seikweng@um.edu.my
_publ_contact_author_fax     '03 7967 4193'
_publ_contact_author_phone     '03 7967 6778'
_publ_section_title
;\
Bis(3,5-di-<i>tert</i>-butyl-4<i>H</i>-1,2,4-triazol-4-amine-\k<i>N</i>^1^)\
(nitrato-\k<i>O</i>)silver(I) ethanol monosolvate monohydrate
;
loop_
    _publ_author_name
    _publ_author_address
    'Liu, Ya-Mei'
;
Department of Chemistry
Zhengzhou University
Zhengzhou 450001
People's Republic of China
;
    'Chen, Jing-Huo'
;
Department of Chemistry
Zhengzhou University
Zhengzhou 450001
People's Republic of China
;
    'Yang, Guang'
;
Department of Chemistry
Zhengzhou University
Zhengzhou 450001
People's Republic of China
;
    'Ng, Seik Weng'
;
Department of Chemistry
University of Malaya
50603 Kuala Lumpur
Malaysia
and
Chemistry Department
Faculty of Science
King Abdulaziz University
PO Box 80203 Jeddah
Saudi Arabia
;
data_I
_audit_creation_method     SHELXL-97
_chemical_name_systematic
;
Bis(3,5-di-<i>tert</i>-butyl-4<i>H</i>-1,2,4-triazol-4-amine-
\k<i>N</i>^1^)(nitrato-\k<i>O</i>)silver(I) ethanol monosolvate monohydrate
;
_chemical_name_common     ?
_chemical_formula_moiety     'C20 H40 Ag N9 O3, C2 H6 O, H2 O'
_chemical_formula_sum     'C22 H48 Ag N9 O5'
_chemical_formula_iupac     '[Ag (N O3) (C10 H20 N4)2], C2 H6 O, H2 O'
_chemical_formula_weight     626.56
_chemical_melting_point     ?
_symmetry_cell_setting     orthorhombic
_symmetry_space_group_name_H-M     'P 21 21 21'
_symmetry_space_group_name_Hall     'P 2ac 2ab'
loop_
    _symmetry_equiv_pos_as_xyz
    'x, y, z'
    '-x+1/2, -y, z+1/2'
    '-x, y+1/2, -z+1/2'
    'x+1/2, -y+1/2, -z'
_cell_length_a     10.149(2)
_cell_length_b     14.802(3)
_cell_length_c     20.405(4)
_cell_angle_alpha     90.00
_cell_angle_beta     90.00
_cell_angle_gamma     90.00
_cell_volume     3065.3(11)
_cell_formula_units_Z     4
_cell_measurement_reflns_used     11783
_cell_measurement_theta_min     1.70
_cell_measurement_theta_max     27.53
_cell_measurement_temperature     293(2)
_exptl_crystal_description     prism
_exptl_crystal_colour     colorless
_exptl_crystal_size_max     0.25
_exptl_crystal_size_mid     0.20
_exptl_crystal_size_min     0.15
_exptl_crystal_density_diffrn     1.358
_exptl_crystal_density_meas     ?
_exptl_crystal_density_method     'not measured'
_exptl_crystal_F_000     1320
_exptl_absorpt_coefficient_mu     0.702
_exptl_absorpt_correction_type     multi-scan
_exptl_absorpt_process_details     '(ABSCOR; Higashi, 1995)'
_exptl_absorpt_correction_T_min     0.8440
_exptl_absorpt_correction_T_max     0.9020
_diffrn_ambient_temperature     293(2)
_diffrn_radiation_type     MoK\a
_diffrn_radiation_wavelength     0.71073
_diffrn_radiation_source     'fine-focus sealed tube'
_diffrn_radiation_monochromator     graphite
_diffrn_measurement_device_type     'Rigaku R-AXIS RAPID IP'
_diffrn_measurement_method     '\w scan'
_diffrn_detector_area_resol_mean     ?
_diffrn_reflns_number     11760
_diffrn_reflns_av_R_equivalents     0.0435
_diffrn_reflns_av_sigmaI/netI     0.0566
_diffrn_reflns_theta_min     1.70
_diffrn_reflns_theta_max     27.53
_diffrn_reflns_theta_full     27.53
_diffrn_measured_fraction_theta_max     0.978
_diffrn_measured_fraction_theta_full     0.978
_diffrn_reflns_limit_h_min     -13
_diffrn_reflns_limit_h_max     13
_diffrn_reflns_limit_k_min     0
_diffrn_reflns_limit_k_max     19
_diffrn_reflns_limit_l_min     -26
_diffrn_reflns_limit_l_max     26
_diffrn_standards_number     0
_diffrn_standards_interval_count     0
_diffrn_standards_interval_time     0
_diffrn_standards_decay_%     0
_reflns_number_total     6724
_reflns_number_gt     5767
_reflns_threshold_expression     I>2\s(I)
_refine_ls_structure_factor_coef     Fsqd
_refine_ls_matrix_type     full
_refine_ls_R_factor_all     0.0682
_refine_ls_R_factor_gt     0.0536
_refine_ls_wR_factor_gt     0.0851
_refine_ls_wR_factor_ref     0.0908
_refine_ls_goodness_of_fit_ref     1.152
_refine_ls_restrained_S_all     1.152
_refine_ls_number_reflns     6724
_refine_ls_number_parameters     363
_refine_ls_number_restraints     7
_refine_ls_hydrogen_treatment     mixed
_refine_ls_weighting_scheme     calc
_refine_ls_weighting_details
         'calc w=1/[\s^2^(Fo^2^)+(0.0195P)^2^+2.4088P] where P=(Fo^2^+2Fc^2^)/3'
_atom_sites_solution_hydrogens     geom
_atom_sites_solution_primary     direct
_atom_sites_solution_secondary     difmap
_refine_ls_shift/su_max     0.001
_refine_ls_shift/su_mean     0.001
_refine_diff_density_max     0.279
_refine_diff_density_min     -0.462
_refine_ls_extinction_method     none
_refine_ls_extinction_coef     ?
_refine_ls_abs_structure_details     'Flack (1983), 2227 Friedel pairs'
_refine_ls_abs_structure_Flack     0.48(3)
loop_
    _atom_type_symbol
    _atom_type_description
    _atom_type_scat_dispersion_real
    _atom_type_scat_dispersion_imag
    _atom_type_scat_source
    'C' 'C' 0.0033 0.0016
                         'International Tables Vol C Tables 4.2.6.8 and 6.1.1.4'
    'H' 'H' 0.0000 0.0000
                         'International Tables Vol C Tables 4.2.6.8 and 6.1.1.4'
    'N' 'N' 0.0061 0.0033
                         'International Tables Vol C Tables 4.2.6.8 and 6.1.1.4'
    'O' 'O' 0.0106 0.0060
                         'International Tables Vol C Tables 4.2.6.8 and 6.1.1.4'
    'Ag' 'Ag' -0.8971 1.1015
                         'International Tables Vol C Tables 4.2.6.8 and 6.1.1.4'
_computing_data_collection     'RAPID-AUTO (Rigaku, 1998)'
_computing_cell_refinement     'RAPID-AUTO (Rigaku, 1998)'
_computing_data_reduction     'CrystalClear (Rigaku/MSC, 2002)'
_computing_structure_solution     'SHELXS97 (Sheldrick, 2008)'
_computing_structure_refinement     'SHELXL97 (Sheldrick, 2008)'
_computing_molecular_graphics     'X-SEED (Barbour, 2001)'
_computing_publication_material     'publCIF (Westrip, 2010)'
loop_
    _atom_site_type_symbol
    _atom_site_label
    _atom_site_fract_x
    _atom_site_fract_y
    _atom_site_fract_z
    _atom_site_U_iso_or_equiv
    _atom_site_adp_type
    _atom_site_calc_flag
    _atom_site_refinement_flags
    _atom_site_occupancy
    _atom_site_symmetry_multiplicity
    _atom_site_disorder_assembly
    _atom_site_disorder_group
    Ag Ag1 0.66379(3) 0.80143(2) 0.790672(16) 0.04839(10) Uani d . 1 1 . .
    O O1 0.6035(3) 0.6499(3) 0.8596(2) 0.0729(11) Uani d . 1 1 . .
    O O2 0.4161(4) 0.7157(3) 0.8614(2) 0.0849(13) Uani d . 1 1 . .
    O O3 0.4257(4) 0.5733(3) 0.8692(3) 0.0876(14) Uani d . 1 1 . .
    O O4 0.9653(4) 0.9402(3) 0.59873(19) 0.0669(10) Uani d D 1 1 . .
    O O1W 0.8036(4) 0.7982(4) 0.63591(19) 0.0729(11) Uani d D 1 1 . .
    N N1 0.5190(3) 0.8688(2) 0.73091(16) 0.0391(8) Uani d . 1 1 . .
    N N2 0.5237(3) 0.8422(2) 0.66564(17) 0.0389(8) Uani d . 1 1 . .
    N N3 0.3520(3) 0.9287(2) 0.68103(15) 0.0322(7) Uani d . 1 1 . .
    N N4 0.2395(4) 0.9833(3) 0.6723(2) 0.0467(10) Uani d D 1 1 . .
    N N5 0.8624(3) 0.7531(2) 0.80776(15) 0.0361(8) Uani d . 1 1 . .
    N N6 0.9183(3) 0.7150(3) 0.75210(16) 0.0382(9) Uani d . 1 1 . .
    N N7 1.0358(3) 0.6783(2) 0.83740(15) 0.0334(8) Uani d . 1 1 . .
    N N8 1.1297(4) 0.6390(3) 0.8800(2) 0.0484(11) Uani d D 1 1 . .
    N N9 0.4821(4) 0.6455(3) 0.8638(2) 0.0462(9) Uani d . 1 1 . .
    C C1 0.4162(4) 0.9210(3) 0.7396(2) 0.0334(9) Uani d . 1 1 . .
    C C2 0.3745(4) 0.9642(3) 0.80379(19) 0.0378(10) Uani d . 1 1 . .
    C C3 0.4758(5) 0.9436(4) 0.8568(2) 0.0581(14) Uani d . 1 1 . .
    H H3A 0.5599 0.9676 0.8441 0.087 Uiso calc R 1 1 . .
    H H3B 0.4828 0.8794 0.8625 0.087 Uiso calc R 1 1 . .
    H H3C 0.4486 0.9708 0.8973 0.087 Uiso calc R 1 1 . .
    C C4 0.2405(5) 0.9256(4) 0.8252(3) 0.0625(15) Uani d . 1 1 . .
    H H4A 0.2471 0.8612 0.8297 0.094 Uiso calc R 1 1 . .
    H H4B 0.1751 0.9400 0.7929 0.094 Uiso calc R 1 1 . .
    H H4C 0.2156 0.9516 0.8665 0.094 Uiso calc R 1 1 . .
    C C5 0.3651(5) 1.0677(3) 0.7967(3) 0.0591(13) Uani d . 1 1 . .
    H H5A 0.4491 1.0913 0.7835 0.089 Uiso calc R 1 1 . .
    H H5B 0.3402 1.0938 0.8379 0.089 Uiso calc R 1 1 . .
    H H5C 0.3002 1.0825 0.7642 0.089 Uiso calc R 1 1 . .
    C C6 0.4225(4) 0.8794(3) 0.6363(2) 0.0362(10) Uani d . 1 1 . .
    C C7 0.3900(4) 0.8649(3) 0.5646(2) 0.0403(10) Uani d . 1 1 . .
    C C8 0.5029(5) 0.8112(5) 0.5332(2) 0.0709(16) Uani d . 1 1 . .
    H H8A 0.5136 0.7548 0.5559 0.106 Uiso calc R 1 1 . .
    H H8B 0.5831 0.8454 0.5362 0.106 Uiso calc R 1 1 . .
    H H8C 0.4829 0.7997 0.4880 0.106 Uiso calc R 1 1 . .
    C C9 0.3738(7) 0.9540(4) 0.5276(3) 0.077(2) Uani d . 1 1 . .
    H H9A 0.3036 0.9883 0.5470 0.115 Uiso calc R 1 1 . .
    H H9B 0.3533 0.9418 0.4825 0.115 Uiso calc R 1 1 . .
    H H9C 0.4543 0.9879 0.5301 0.115 Uiso calc R 1 1 . .
    C C10 0.2645(5) 0.8078(4) 0.5584(2) 0.0627(14) Uani d . 1 1 . .
    H H10A 0.2756 0.7522 0.5819 0.094 Uiso calc R 1 1 . .
    H H10B 0.2481 0.7949 0.5130 0.094 Uiso calc R 1 1 . .
    H H10C 0.1913 0.8406 0.5763 0.094 Uiso calc R 1 1 . .
    C C11 0.9341(4) 0.7314(3) 0.8586(2) 0.0321(9) Uani d . 1 1 . .
    C C12 0.9110(4) 0.7612(3) 0.9293(2) 0.0375(10) Uani d . 1 1 . .
    C C13 0.7894(5) 0.8214(3) 0.9327(2) 0.0550(14) Uani d . 1 1 . .
    H H13A 0.7137 0.7881 0.9181 0.083 Uiso calc R 1 1 . .
    H H13B 0.8019 0.8732 0.9051 0.083 Uiso calc R 1 1 . .
    H H13C 0.7761 0.8408 0.9771 0.083 Uiso calc R 1 1 . .
    C C14 0.8880(5) 0.6789(3) 0.9731(2) 0.0546(13) Uani d . 1 1 . .
    H H14A 0.8130 0.6458 0.9574 0.082 Uiso calc R 1 1 . .
    H H14B 0.8721 0.6986 1.0172 0.082 Uiso calc R 1 1 . .
    H H14C 0.9644 0.6407 0.9721 0.082 Uiso calc R 1 1 . .
    C C15 1.0301(5) 0.8155(4) 0.9531(2) 0.0621(15) Uani d . 1 1 . .
    H H15A 1.0158 0.8343 0.9976 0.093 Uiso calc R 1 1 . .
    H H15B 1.0413 0.8678 0.9258 0.093 Uiso calc R 1 1 . .
    H H15C 1.1077 0.7786 0.9508 0.093 Uiso calc R 1 1 . .
    C C16 1.0224(4) 0.6699(3) 0.77094(18) 0.0321(9) Uani d . 1 1 . .
    C C17 1.1144(4) 0.6206(3) 0.7243(2) 0.0407(11) Uani d . 1 1 . .
    C C18 1.0508(5) 0.6196(4) 0.6563(2) 0.0567(14) Uani d . 1 1 . .
    H H18A 1.0353 0.6805 0.6421 0.085 Uiso calc R 1 1 . .
    H H18B 0.9686 0.5876 0.6583 0.085 Uiso calc R 1 1 . .
    H H18C 1.1085 0.5900 0.6259 0.085 Uiso calc R 1 1 . .
    C C19 1.2451(4) 0.6716(4) 0.7205(3) 0.0661(17) Uani d . 1 1 . .
    H H19A 1.2855 0.6729 0.7630 0.099 Uiso calc R 1 1 . .
    H H19B 1.2293 0.7323 0.7059 0.099 Uiso calc R 1 1 . .
    H H19C 1.3027 0.6417 0.6901 0.099 Uiso calc R 1 1 . .
    C C21 0.9561(6) 0.9340(5) 0.5300(3) 0.0750(17) Uani d . 1 1 . .
    H H21A 0.9795 0.8732 0.5168 0.090 Uiso calc R 1 1 . .
    H H21B 1.0200 0.9749 0.5107 0.090 Uiso calc R 1 1 . .
    C C22 0.8266(7) 0.9553(5) 0.5036(3) 0.093(2) Uani d . 1 1 . .
    H H22A 0.8286 0.9502 0.4567 0.139 Uiso calc R 1 1 . .
    H H22B 0.8029 1.0158 0.5157 0.139 Uiso calc R 1 1 . .
    H H22C 0.7629 0.9138 0.5210 0.139 Uiso calc R 1 1 . .
    C C30 1.1378(6) 0.5227(4) 0.7462(3) 0.0721(17) Uani d . 1 1 . .
    H H30A 1.1784 0.5223 0.7887 0.108 Uiso calc R 1 1 . .
    H H30B 1.1945 0.4930 0.7153 0.108 Uiso calc R 1 1 . .
    H H30C 1.0550 0.4914 0.7483 0.108 Uiso calc R 1 1 . .
    H H4 0.918(5) 0.900(3) 0.616(3) 0.07(2) Uiso d D 1 1 . .
    H H11 0.728(3) 0.806(4) 0.652(3) 0.08(2) Uiso d D 1 1 . .
    H H12 0.844(5) 0.775(3) 0.6672(19) 0.08(2) Uiso d D 1 1 . .
    H H41 0.267(4) 1.032(2) 0.652(2) 0.053(16) Uiso d D 1 1 . .
    H H42 0.182(3) 0.954(2) 0.6480(18) 0.047(13) Uiso d D 1 1 . .
    H H81 1.209(2) 0.658(3) 0.870(2) 0.040(14) Uiso d D 1 1 . .
    H H82 1.118(6) 0.5800(10) 0.880(3) 0.09(2) Uiso d D 1 1 . .
loop_
    _atom_site_aniso_label
    _atom_site_aniso_U_11
    _atom_site_aniso_U_22
    _atom_site_aniso_U_33
    _atom_site_aniso_U_12
    _atom_site_aniso_U_13
    _atom_site_aniso_U_23
    Ag1 0.04155(16) 0.0608(2) 0.04285(16) 0.02041(17) -0.00957(16) -0.0024(2)
    O1 0.0377(19) 0.094(3) 0.087(3) -0.0074(19) 0.0054(19) -0.010(2)
    O2 0.091(3) 0.050(2) 0.113(4) 0.018(2) -0.032(3) -0.009(2)
    O3 0.053(2) 0.059(2) 0.151(4) -0.010(2) -0.013(3) 0.028(3)
    O4 0.069(3) 0.080(3) 0.052(2) -0.010(2) -0.006(2) -0.005(2)
    O1W 0.050(2) 0.110(3) 0.059(2) 0.016(3) 0.0067(18) 0.034(3)
    N1 0.0349(18) 0.052(2) 0.0309(18) 0.0102(17) -0.0017(14) 0.0019(16)
    N2 0.0382(19) 0.047(2) 0.0313(18) 0.0093(17) -0.0015(15) -0.0042(16)
    N3 0.0285(17) 0.0348(17) 0.0332(16) 0.0089(16) -0.0051(15) 0.0004(13)
    N4 0.034(2) 0.054(3) 0.052(3) 0.0135(19) -0.0080(18) -0.001(2)
    N5 0.0316(18) 0.0479(19) 0.0288(17) 0.0124(15) -0.0002(13) 0.0030(14)
    N6 0.0296(16) 0.054(2) 0.0314(18) 0.0076(17) 0.0007(13) 0.0006(17)
    N7 0.0283(16) 0.046(2) 0.0255(16) 0.0053(15) -0.0027(13) 0.0033(15)
    N8 0.036(2) 0.072(3) 0.037(2) 0.017(2) -0.0061(16) 0.008(2)
    N9 0.048(2) 0.053(3) 0.038(2) 0.004(2) -0.0045(19) -0.0014(19)
    C1 0.030(2) 0.034(2) 0.036(2) 0.0032(18) 0.0022(17) 0.0019(18)
    C2 0.039(2) 0.044(2) 0.030(2) 0.0069(17) 0.0020(17) -0.0018(18)
    C3 0.068(4) 0.072(4) 0.034(3) 0.010(3) -0.007(3) -0.008(2)
    C4 0.054(3) 0.075(4) 0.059(3) 0.000(3) 0.019(3) -0.001(3)
    C5 0.070(3) 0.050(3) 0.057(3) 0.012(2) -0.006(3) -0.006(3)
    C6 0.033(2) 0.035(2) 0.041(2) -0.0013(18) 0.0003(18) 0.0038(19)
    C7 0.043(2) 0.046(3) 0.033(2) 0.000(2) -0.0061(18) -0.001(2)
    C8 0.064(3) 0.106(5) 0.043(3) 0.013(4) 0.005(2) -0.018(3)
    C9 0.131(6) 0.062(3) 0.038(3) -0.001(4) -0.012(3) 0.011(2)
    C10 0.061(3) 0.075(4) 0.053(3) -0.009(3) -0.010(2) -0.012(3)
    C11 0.0282(19) 0.040(2) 0.028(2) -0.0015(17) 0.0000(16) 0.0019(17)
    C12 0.035(2) 0.048(3) 0.029(2) 0.002(2) 0.0000(17) -0.0012(19)
    C13 0.072(3) 0.058(3) 0.035(2) 0.022(3) 0.007(2) -0.008(2)
    C14 0.067(3) 0.056(3) 0.041(2) 0.009(3) 0.015(2) 0.009(2)
    C15 0.059(3) 0.080(4) 0.047(3) -0.023(3) 0.005(2) -0.018(3)
    C16 0.0276(19) 0.040(2) 0.029(2) 0.0008(16) 0.0030(15) -0.0007(16)
    C17 0.034(2) 0.056(3) 0.032(2) 0.0082(19) 0.0064(17) -0.004(2)
    C18 0.053(3) 0.086(4) 0.031(2) 0.001(3) 0.010(2) -0.011(2)
    C19 0.037(2) 0.111(5) 0.051(3) -0.005(3) 0.010(2) -0.009(3)
    C21 0.082(4) 0.079(4) 0.064(4) 0.006(3) -0.003(3) -0.002(3)
    C22 0.086(5) 0.111(5) 0.081(4) -0.008(5) -0.023(4) 0.012(4)
    C30 0.091(5) 0.065(3) 0.060(3) 0.032(3) 0.012(3) -0.005(3)
loop_
    _geom_bond_atom_site_label_1
    _geom_bond_atom_site_label_2
    _geom_bond_site_symmetry_2
    _geom_bond_distance
    _geom_bond_publ_flag
    Ag1 N1 . 2.154(3) ?
    Ag1 N5 . 2.167(3) ?
    Ag1 O1 . 2.717(4) ?
    O1 N9 . 1.236(5) ?
    O2 N9 . 1.238(5) ?
    O3 N9 . 1.217(5) ?
    O4 C21 . 1.409(7) ?
    O4 H4 . 0.845(10) ?
    O1W H11 . 0.836(10) ?
    O1W H12 . 0.838(10) ?
    N1 C1 . 1.311(5) ?
    N1 N2 . 1.390(5) ?
    N2 C6 . 1.310(5) ?
    N3 C1 . 1.366(5) ?
    N3 C6 . 1.370(5) ?
    N3 N4 . 1.410(5) ?
    N4 H41 . 0.878(10) ?
    N4 H42 . 0.879(10) ?
    N5 C11 . 1.308(5) ?
    N5 N6 . 1.389(4) ?
    N6 C16 . 1.307(5) ?
    N7 C11 . 1.368(5) ?
    N7 C16 . 1.369(5) ?
    N7 N8 . 1.416(5) ?
    N8 H81 . 0.882(10) ?
    N8 H82 . 0.881(10) ?
    C1 C2 . 1.518(6) ?
    C2 C3 . 1.524(6) ?
    C2 C4 . 1.538(6) ?
    C2 C5 . 1.542(6) ?
    C3 H3A . 0.9600 ?
    C3 H3B . 0.9600 ?
    C3 H3C . 0.9600 ?
    C4 H4A . 0.9600 ?
    C4 H4B . 0.9600 ?
    C4 H4C . 0.9600 ?
    C5 H5A . 0.9600 ?
    C5 H5B . 0.9600 ?
    C5 H5C . 0.9600 ?
    C6 C7 . 1.516(6) ?
    C7 C9 . 1.529(7) ?
    C7 C10 . 1.533(6) ?
    C7 C8 . 1.535(7) ?
    C8 H8A . 0.9600 ?
    C8 H8B . 0.9600 ?
    C8 H8C . 0.9600 ?
    C9 H9A . 0.9600 ?
    C9 H9B . 0.9600 ?
    C9 H9C . 0.9600 ?
    C10 H10A . 0.9600 ?
    C10 H10B . 0.9600 ?
    C10 H10C . 0.9600 ?
    C11 C12 . 1.525(6) ?
    C12 C13 . 1.523(6) ?
    C12 C14 . 1.529(6) ?
    C12 C15 . 1.531(6) ?
    C13 H13A . 0.9600 ?
    C13 H13B . 0.9600 ?
    C13 H13C . 0.9600 ?
    C14 H14A . 0.9600 ?
    C14 H14B . 0.9600 ?
    C14 H14C . 0.9600 ?
    C15 H15A . 0.9600 ?
    C15 H15B . 0.9600 ?
    C15 H15C . 0.9600 ?
    C16 C17 . 1.520(5) ?
    C17 C19 . 1.528(6) ?
    C17 C18 . 1.531(6) ?
    C17 C30 . 1.535(7) ?
    C18 H18A . 0.9600 ?
    C18 H18B . 0.9600 ?
    C18 H18C . 0.9600 ?
    C19 H19A . 0.9600 ?
    C19 H19B . 0.9600 ?
    C19 H19C . 0.9600 ?
    C21 C22 . 1.454(8) ?
    C21 H21A . 0.9700 ?
    C21 H21B . 0.9700 ?
    C22 H22A . 0.9600 ?
    C22 H22B . 0.9600 ?
    C22 H22C . 0.9600 ?
    C30 H30A . 0.9600 ?
    C30 H30B . 0.9600 ?
    C30 H30C . 0.9600 ?
loop_
    _geom_angle_atom_site_label_1
    _geom_angle_atom_site_label_2
    _geom_angle_atom_site_label_3
    _geom_angle_site_symmetry_1
    _geom_angle_site_symmetry_3
    _geom_angle
    _geom_angle_publ_flag
    N1 Ag1 N5 . . 151.45(12) ?
    N1 Ag1 O1 . . 121.43(13) ?
    N5 Ag1 O1 . . 81.58(12) ?
    N9 O1 Ag1 . . 107.7(3) ?
    C21 O4 H4 . . 109(4) ?
    H11 O1W H12 . . 102(6) ?
    C1 N1 N2 . . 108.9(3) ?
    C1 N1 Ag1 . . 137.7(3) ?
    N2 N1 Ag1 . . 112.8(2) ?
    C6 N2 N1 . . 107.0(3) ?
    C1 N3 C6 . . 106.8(3) ?
    C1 N3 N4 . . 123.0(3) ?
    C6 N3 N4 . . 130.1(3) ?
    N3 N4 H41 . . 106(3) ?
    N3 N4 H42 . . 109(3) ?
    H41 N4 H42 . . 110(4) ?
    C11 N5 N6 . . 108.8(3) ?
    C11 N5 Ag1 . . 136.6(3) ?
    N6 N5 Ag1 . . 112.5(2) ?
    C16 N6 N5 . . 107.3(3) ?
    C11 N7 C16 . . 106.9(3) ?
    C11 N7 N8 . . 123.3(3) ?
    C16 N7 N8 . . 129.7(4) ?
    N7 N8 H81 . . 110(3) ?
    N7 N8 H82 . . 108(4) ?
    H81 N8 H82 . . 116(5) ?
    O3 N9 O1 . . 121.4(4) ?
    O3 N9 O2 . . 119.1(4) ?
    O1 N9 O2 . . 119.5(5) ?
    N1 C1 N3 . . 108.1(3) ?
    N1 C1 C2 . . 125.9(4) ?
    N3 C1 C2 . . 125.9(3) ?
    C1 C2 C3 . . 109.9(3) ?
    C1 C2 C4 . . 109.6(4) ?
    C3 C2 C4 . . 108.7(4) ?
    C1 C2 C5 . . 110.7(4) ?
    C3 C2 C5 . . 107.9(4) ?
    C4 C2 C5 . . 109.9(4) ?
    C2 C3 H3A . . 109.5 ?
    C2 C3 H3B . . 109.5 ?
    H3A C3 H3B . . 109.5 ?
    C2 C3 H3C . . 109.5 ?
    H3A C3 H3C . . 109.5 ?
    H3B C3 H3C . . 109.5 ?
    C2 C4 H4A . . 109.5 ?
    C2 C4 H4B . . 109.5 ?
    H4A C4 H4B . . 109.5 ?
    C2 C4 H4C . . 109.5 ?
    H4A C4 H4C . . 109.5 ?
    H4B C4 H4C . . 109.5 ?
    C2 C5 H5A . . 109.5 ?
    C2 C5 H5B . . 109.5 ?
    H5A C5 H5B . . 109.5 ?
    C2 C5 H5C . . 109.5 ?
    H5A C5 H5C . . 109.5 ?
    H5B C5 H5C . . 109.5 ?
    N2 C6 N3 . . 109.2(4) ?
    N2 C6 C7 . . 123.5(4) ?
    N3 C6 C7 . . 127.2(4) ?
    C6 C7 C9 . . 112.1(4) ?
    C6 C7 C10 . . 109.8(4) ?
    C9 C7 C10 . . 110.2(4) ?
    C6 C7 C8 . . 108.2(4) ?
    C9 C7 C8 . . 108.8(4) ?
    C10 C7 C8 . . 107.5(4) ?
    C7 C8 H8A . . 109.5 ?
    C7 C8 H8B . . 109.5 ?
    H8A C8 H8B . . 109.5 ?
    C7 C8 H8C . . 109.5 ?
    H8A C8 H8C . . 109.5 ?
    H8B C8 H8C . . 109.5 ?
    C7 C9 H9A . . 109.5 ?
    C7 C9 H9B . . 109.5 ?
    H9A C9 H9B . . 109.5 ?
    C7 C9 H9C . . 109.5 ?
    H9A C9 H9C . . 109.5 ?
    H9B C9 H9C . . 109.5 ?
    C7 C10 H10A . . 109.5 ?
    C7 C10 H10B . . 109.5 ?
    H10A C10 H10B . . 109.5 ?
    C7 C10 H10C . . 109.5 ?
    H10A C10 H10C . . 109.5 ?
    H10B C10 H10C . . 109.5 ?
    N5 C11 N7 . . 108.0(3) ?
    N5 C11 C12 . . 126.4(4) ?
    N7 C11 C12 . . 125.5(3) ?
    C13 C12 C11 . . 109.7(3) ?
    C13 C12 C14 . . 108.3(4) ?
    C11 C12 C14 . . 110.3(4) ?
    C13 C12 C15 . . 108.5(4) ?
    C11 C12 C15 . . 109.3(3) ?
    C14 C12 C15 . . 110.7(4) ?
    C12 C13 H13A . . 109.5 ?
    C12 C13 H13B . . 109.5 ?
    H13A C13 H13B . . 109.5 ?
    C12 C13 H13C . . 109.5 ?
    H13A C13 H13C . . 109.5 ?
    H13B C13 H13C . . 109.5 ?
    C12 C14 H14A . . 109.5 ?
    C12 C14 H14B . . 109.5 ?
    H14A C14 H14B . . 109.5 ?
    C12 C14 H14C . . 109.5 ?
    H14A C14 H14C . . 109.5 ?
    H14B C14 H14C . . 109.5 ?
    C12 C15 H15A . . 109.5 ?
    C12 C15 H15B . . 109.5 ?
    H15A C15 H15B . . 109.5 ?
    C12 C15 H15C . . 109.5 ?
    H15A C15 H15C . . 109.5 ?
    H15B C15 H15C . . 109.5 ?
    N6 C16 N7 . . 109.0(3) ?
    N6 C16 C17 . . 123.9(3) ?
    N7 C16 C17 . . 127.0(4) ?
    C16 C17 C19 . . 109.2(4) ?
    C16 C17 C18 . . 108.2(3) ?
    C19 C17 C18 . . 108.9(4) ?
    C16 C17 C30 . . 111.5(4) ?
    C19 C17 C30 . . 110.3(4) ?
    C18 C17 C30 . . 108.6(4) ?
    C17 C18 H18A . . 109.5 ?
    C17 C18 H18B . . 109.5 ?
    H18A C18 H18B . . 109.5 ?
    C17 C18 H18C . . 109.5 ?
    H18A C18 H18C . . 109.5 ?
    H18B C18 H18C . . 109.5 ?
    C17 C19 H19A . . 109.5 ?
    C17 C19 H19B . . 109.5 ?
    H19A C19 H19B . . 109.5 ?
    C17 C19 H19C . . 109.5 ?
    H19A C19 H19C . . 109.5 ?
    H19B C19 H19C . . 109.5 ?
    O4 C21 C22 . . 114.5(6) ?
    O4 C21 H21A . . 108.6 ?
    C22 C21 H21A . . 108.6 ?
    O4 C21 H21B . . 108.6 ?
    C22 C21 H21B . . 108.6 ?
    H21A C21 H21B . . 107.6 ?
    C21 C22 H22A . . 109.5 ?
    C21 C22 H22B . . 109.5 ?
    H22A C22 H22B . . 109.5 ?
    C21 C22 H22C . . 109.5 ?
    H22A C22 H22C . . 109.5 ?
    H22B C22 H22C . . 109.5 ?
    C17 C30 H30A . . 109.5 ?
    C17 C30 H30B . . 109.5 ?
    H30A C30 H30B . . 109.5 ?
    C17 C30 H30C . . 109.5 ?
    H30A C30 H30C . . 109.5 ?
    H30B C30 H30C . . 109.5 ?
loop_
    _geom_torsion_atom_site_label_1
    _geom_torsion_atom_site_label_2
    _geom_torsion_atom_site_label_3
    _geom_torsion_atom_site_label_4
    _geom_torsion_site_symmetry_1
    _geom_torsion_site_symmetry_2
    _geom_torsion_site_symmetry_3
    _geom_torsion_site_symmetry_4
    _geom_torsion
    _geom_torsion_publ_flag
    N1 Ag1 O1 N9 . . . . -17.7(4) ?
    N5 Ag1 O1 N9 . . . . -179.6(3) ?
    N5 Ag1 N1 C1 . . . . -145.1(4) ?
    O1 Ag1 N1 C1 . . . . 75.1(5) ?
    N5 Ag1 N1 N2 . . . . 44.9(5) ?
    O1 Ag1 N1 N2 . . . . -94.9(3) ?
    C1 N1 N2 C6 . . . . -0.1(5) ?
    Ag1 N1 N2 C6 . . . . 172.9(3) ?
    N1 Ag1 N5 C11 . . . . 157.9(4) ?
    O1 Ag1 N5 C11 . . . . -55.9(4) ?
    N1 Ag1 N5 N6 . . . . -41.2(4) ?
    O1 Ag1 N5 N6 . . . . 105.0(3) ?
    C11 N5 N6 C16 . . . . 0.8(4) ?
    Ag1 N5 N6 C16 . . . . -165.4(3) ?
    Ag1 O1 N9 O3 . . . . 152.1(4) ?
    Ag1 O1 N9 O2 . . . . -26.7(5) ?
    N2 N1 C1 N3 . . . . 0.6(5) ?
    Ag1 N1 C1 N3 . . . . -169.7(3) ?
    N2 N1 C1 C2 . . . . 179.6(4) ?
    Ag1 N1 C1 C2 . . . . 9.3(7) ?
    C6 N3 C1 N1 . . . . -0.9(5) ?
    N4 N3 C1 N1 . . . . -177.4(4) ?
    C6 N3 C1 C2 . . . . -179.9(4) ?
    N4 N3 C1 C2 . . . . 3.6(6) ?
    N1 C1 C2 C3 . . . . 4.1(6) ?
    N3 C1 C2 C3 . . . . -177.1(4) ?
    N1 C1 C2 C4 . . . . -115.3(5) ?
    N3 C1 C2 C4 . . . . 63.5(6) ?
    N1 C1 C2 C5 . . . . 123.2(5) ?
    N3 C1 C2 C5 . . . . -58.0(6) ?
    N1 N2 C6 N3 . . . . -0.5(5) ?
    N1 N2 C6 C7 . . . . -178.2(4) ?
    C1 N3 C6 N2 . . . . 0.9(5) ?
    N4 N3 C6 N2 . . . . 177.0(4) ?
    C1 N3 C6 C7 . . . . 178.5(4) ?
    N4 N3 C6 C7 . . . . -5.4(7) ?
    N2 C6 C7 C9 . . . . -126.9(5) ?
    N3 C6 C7 C9 . . . . 55.8(6) ?
    N2 C6 C7 C10 . . . . 110.1(5) ?
    N3 C6 C7 C10 . . . . -67.1(6) ?
    N2 C6 C7 C8 . . . . -7.0(6) ?
    N3 C6 C7 C8 . . . . 175.8(4) ?
    N6 N5 C11 N7 . . . . -0.9(4) ?
    Ag1 N5 C11 N7 . . . . 160.4(3) ?
    N6 N5 C11 C12 . . . . 178.1(4) ?
    Ag1 N5 C11 C12 . . . . -20.6(7) ?
    C16 N7 C11 N5 . . . . 0.7(4) ?
    N8 N7 C11 N5 . . . . -177.0(4) ?
    C16 N7 C11 C12 . . . . -178.3(4) ?
    N8 N7 C11 C12 . . . . 4.0(6) ?
    N5 C11 C12 C13 . . . . 0.0(6) ?
    N7 C11 C12 C13 . . . . 178.8(4) ?
    N5 C11 C12 C14 . . . . 119.2(5) ?
    N7 C11 C12 C14 . . . . -61.9(5) ?
    N5 C11 C12 C15 . . . . -118.8(5) ?
    N7 C11 C12 C15 . . . . 60.0(5) ?
    N5 N6 C16 N7 . . . . -0.3(5) ?
    N5 N6 C16 C17 . . . . -177.8(4) ?
    C11 N7 C16 N6 . . . . -0.2(5) ?
    N8 N7 C16 N6 . . . . 177.3(4) ?
    C11 N7 C16 C17 . . . . 177.2(4) ?
    N8 N7 C16 C17 . . . . -5.3(7) ?
    N6 C16 C17 C19 . . . . 108.7(5) ?
    N7 C16 C17 C19 . . . . -68.4(6) ?
    N6 C16 C17 C18 . . . . -9.8(6) ?
    N7 C16 C17 C18 . . . . 173.1(4) ?
    N6 C16 C17 C30 . . . . -129.2(5) ?
    N7 C16 C17 C30 . . . . 53.8(6) ?
loop_
    _geom_hbond_atom_site_label_D
    _geom_hbond_atom_site_label_H
    _geom_hbond_atom_site_label_A
    _geom_hbond_site_symmetry_A
    _geom_hbond_distance_DH
    _geom_hbond_distance_HA
    _geom_hbond_distance_DA
    _geom_hbond_angle_DHA
    O4 H4 O1w . 0.850(10)
                        1.94(2) 2.772(6) 167(6)
    O1w H11 N2 . 0.840(10)
                         2.16(2) 2.976(5) 164(6)
    O1w H12 N6 . 0.840(10)
                         2.08(2) 2.915(5) 171(6)
    N4 H41 O1 3_656 0.880(10)
                            2.20(2) 3.008(6) 153(4)
    N4 H42 O4 1_455 0.880(10)
                            2.43(2) 3.226(6) 152(4)
    N8 H81 O2 1_655 0.880(10)
                            2.270(10)
                                    3.144(6) 171(4)
    N8 H82 O4 3_746 0.880(10)
                            2.28(2) 3.127(7) 161(6)
