# Supplementary material for: Bis(3,5-di-tert-butyl-4H-1,2,4-triazol-4-amine-κN 1)(nitrato-κO)silver(I) ethanol monosolvate monohydrate
Source: Acta Crystallogr Sect E Struct Rep Online. 2012 May 5;68(Pt 6):m731. doi: 10.1107/S1600536812019058 (PMC3379074; doi:10.1107/S1600536812019058)
Supplement: Supplementary file 2 [file e-68-0m731-Isup2.hkl]

# 
# h,k,l, Fc-squared, Fo-squared, sigma(Fo-squared) and status flag 
# 
data_I
_shelx_title '  P212121  2226 Friedel pairs' 
_shelx_refln_list_code          4 
_shelx_F_calc_maximum      231.13 
_exptl_crystal_F_000      1320.00 
_reflns_d_resolution_high  0.7689 
 
loop_ 
 _symmetry_equiv_pos_as_xyz 
 'x, y, z' 
 '-x+1/2, -y, z+1/2' 
 '-x, y+1/2, -z+1/2' 
 'x+1/2, -y+1/2, -z' 
 
_cell_length_a    10.1486 
_cell_length_b    14.8020 
_cell_length_c    20.4052 
_cell_angle_alpha  90.000 
_cell_angle_beta   90.000 
_cell_angle_gamma  90.000 
 
_shelx_F_squared_multiplier     1.000 
 
loop_ 
 _refln_index_h 
 _refln_index_k 
 _refln_index_l 
 _refln_F_squared_calc 
 _refln_F_squared_meas 
 _refln_F_squared_sigma 
 _refln_observed_status 
   2   0   0     6288.44     6324.60     82.27 o 
   4   0   0     4255.08     4779.65     52.65 o 
   6   0   0     3542.46     3302.15     59.23 o 
   8   0   0       47.10       49.36     27.97 o 
  10   0   0      881.10      939.48     54.30 o 
  12   0   0      747.53      725.59     82.27 o 
   1   1   0       59.22       70.38      7.40 o 
   2   1   0      530.37      475.12    143.97 o 
   3   1   0      646.58      652.06      6.58 o 
   4   1   0    10706.11    10578.33     82.23 o 
   5   1   0        1.11        1.65     18.10 o 
   6   1   0       33.32       56.75     32.08 o 
   7   1   0     5150.57     5515.99     40.72 o 
   8   1   0     8422.20     8742.41   1035.73 o 
   9   1   0       27.28       34.87     15.86 o 
  10   1   0        9.01       76.46     29.85 o 
  11   1   0        6.24       32.52     22.78 o 
  12   1   0       31.34      100.36     37.84 o 
  13   1   0       39.61       92.14     37.84 o 
   0   2   0    34416.77    31697.06     92.14 o 
   1   2   0    28539.07    26048.85    124.22 o 
   2   2   0      176.88      151.28      7.40 o 
   3   2   0     3433.53     2987.56     63.34 o 
   4   2   0     1386.69     1334.30     56.76 o 
   5   2   0       19.75       41.73     29.62 o 
   6   2   0     3336.76     3441.64     52.65 o 
   7   2   0     2652.99     2766.24     87.20 o 
   8   2   0      517.05      552.00     45.84 o 
   9   2   0      644.30      687.08     90.49 o 
  10   2   0      113.04      168.92     23.32 o 
  11   2   0       16.84       39.40     25.50 o 
  12   2   0      427.35      448.57     39.49 o 
  13   2   0       49.89      125.04     51.00 o 
   1   3   0    33804.78    31159.90   1086.73 o 
   2   3   0     2002.50     1953.79     39.49 o 
   3   3   0     1352.49     1322.98     37.84 o 
   4   3   0      824.44      943.65     51.00 o 
   5   3   0     2138.33     2097.03     24.43 o 
   6   3   0       12.35       12.80     13.04 o 
   7   3   0     5568.28     5939.81    107.77 o 
   8   3   0     2927.43     3053.99     50.18 o 
   9   3   0     1239.88     1156.03     78.15 o 
  10   3   0      374.41      351.73     32.91 o 
  11   3   0      136.31      120.82     32.91 o 
  12   3   0       30.09       39.49     32.91 o 
  13   3   0      294.75      192.39    144.79 o 
   0   4   0      292.23      304.38      8.23 o 
   1   4   0    15374.86    15193.94    236.10 o 
   2   4   0     9196.90     9191.22    148.08 o 
   3   4   0     3202.76     2931.38     55.94 o 
   4   4   0     1941.58     1861.88     61.70 o 
   5   4   0     4233.97     4250.38     58.42 o 
   6   4   0       64.71       66.11     12.34 o 
   7   4   0     1117.81     1237.30     45.03 o 
   8   4   0      127.33      114.79     27.17 o 
   9   4   0     2282.63     2104.89    246.80 o 
  10   4   0      515.86      584.96     64.01 o 
  12   4   0       90.21       57.99     23.05 o 
   1   5   0    20560.18    20921.07    203.20 o 
   2   5   0    17115.77    17324.52    220.47 o 
   3   5   0      159.16      127.16     18.10 o 
   4   5   0     5033.30     5168.91     27.15 o 
   5   5   0    10374.71    10097.86     80.64 o 
   6   5   0      447.36      455.07     21.39 o 
   7   5   0     3911.70     4050.72    146.43 o 
   8   5   0      360.68      393.41     43.60 o 
   9   5   0       14.05       19.85     14.81 o 
  10   5   0        3.98       41.13     19.74 o 
  11   5   0      743.16      705.12    125.04 o 
  12   5   0       94.06      161.24     59.23 o 
   0   6   0     4250.99     4279.47     51.00 o 
   1   6   0      623.28      668.58     50.18 o 
   2   6   0     1117.27     1167.54     16.03 o 
   3   6   0     8431.46     8451.44    186.74 o 
   4   6   0     2852.59     3160.15     57.59 o 
   5   6   0      588.12      533.85     12.34 o 
   6   6   0     2444.31     2573.30     51.83 o 
   7   6   0     2759.60     2731.72     46.99 o 
   8   6   0       46.15       62.64     84.73 o 
   9   6   0     1536.44     1605.30     85.56 o 
  10   6   0       56.54       79.83     29.02 o 
  11   6   0       45.86       94.04     43.60 o 
  12   6   0       12.63       36.20     39.49 o 
   1   7   0     2721.42     2535.84    174.40 o 
   2   7   0     3585.25     3595.29     37.09 o 
   4   7   0      522.52      478.78     13.39 o 
   5   7   0     2233.99     2199.27     30.44 o 
   6   7   0      322.36      373.90     32.91 o 
   7   7   0      272.67      302.15     18.98 o 
   8   7   0      884.69      923.76     43.01 o 
   9   7   0       65.46       50.18     18.61 o 
  10   7   0      612.22      651.61     23.27 o 
  11   7   0      483.56      440.90     30.03 o 
  12   7   0        0.45       28.07     25.61 o 
   0   8   0    17146.00    16191.58    129.98 o 
   1   8   0        4.21       20.57     16.29 o 
   2   8   0     1661.84     1772.05     42.78 o 
   3   8   0     1674.07     1818.26     38.67 o 
   4   8   0        2.59       45.22     14.56 o 
   5   8   0       38.57      118.46     47.71 o 
   6   8   0     3947.07     3919.58    128.33 o 
   7   8   0       74.82      100.29     20.45 o 
   8   8   0      632.53      664.06     18.73 o 
   9   8   0      556.22      541.94     27.15 o 
  10   8   0      284.89      331.61     42.58 o 
  11   8   0        2.76       19.74     31.26 o 
  12   8   0      324.74      399.81     46.07 o 
   1   9   0      517.00      568.51     33.73 o 
   2   9   0     2258.38     2151.66     30.44 o 
   3   9   0      403.18      400.30     33.95 o 
   4   9   0     2732.08     2735.56     27.15 o 
   5   9   0     2884.80     2933.95     63.48 o 
   6   9   0       31.34       65.81     21.39 o 
   7   9   0      416.70      329.17     73.22 o 
   8   9   0     1737.70     1751.21     51.33 o 
   9   9   0      196.23      165.09     34.55 o 
  10   9   0      455.73      535.30     48.54 o 
  11   9   0        8.39       36.20     31.26 o 
   0  10   0      798.13      746.97     55.94 o 
   1  10   0      306.07      303.85     27.97 o 
   2  10   0     2956.08     3122.50     34.34 o 
   3  10   0        0.78       60.88     32.91 o 
   4  10   0      481.82      446.87     47.71 o 
   5  10   0      820.20      886.07     41.13 o 
   6  10   0      645.72      599.98     32.08 o 
   7  10   0        6.64       65.81     18.10 o 
   8  10   0      525.57      563.00     27.97 o 
   9  10   0       13.84       46.22     18.49 o 
  10  10   0      206.54      219.06     35.37 o 
  11  10   0      115.36      100.36     46.07 o 
   1  11   0      427.93      473.86     21.30 o 
   2  11   0     3209.28     3297.98    123.40 o 
   4  11   0      928.37      957.40     21.92 o 
   5  11   0      108.15      124.63     13.99 o 
   6  11   0      112.58      119.43     39.49 o 
   7  11   0      386.90      415.78     47.71 o 
   8  11   0     1166.17     1156.99     64.99 o 
   9  11   0      220.38      198.97     49.43 o 
  10  11   0      162.95      162.18     28.79 o 
   0  12   0     1136.69     1207.66     36.20 o 
   1  12   0      900.73      915.87     31.05 o 
   2  12   0      128.27      129.79     19.08 o 
   3  12   0      578.89      543.52     27.12 o 
   4  12   0     1139.24     1104.75     63.34 o 
   5  12   0      130.93      195.83     54.30 o 
   6  12   0      420.54      447.73     33.98 o 
   7  12   0       27.05      107.30     66.64 o 
   9  12   0      191.19      182.15     33.14 o 
  10  12   0      116.00       88.36    122.58 o 
   1  13   0     1209.57     1362.53     83.91 o 
   2  13   0      116.64      134.05     28.79 o 
   3  13   0       56.51      100.36     51.00 o 
   4  13   0      575.77      446.94     50.18 o 
   5  13   0      758.33      792.98     85.56 o 
   6  13   0      662.97      634.36     39.49 o 
   7  13   0      454.42      344.44     24.70 o 
   8  13   0      112.18       41.31     23.24 o 
   9  13   0       17.39      105.30     75.68 o 
   0  14   0      257.67      399.81     92.14 o 
   1  14   0      400.08      378.68     43.60 o 
   2  14   0       57.76       90.83     21.74 o 
   3  14   0     1140.90     1156.57     39.49 o 
   4  14   0      197.92      183.14     32.08 o 
   5  14   0       26.45       56.35     25.40 o 
   6  14   0        6.26       82.27     49.36 o 
   7  14   0      104.04       87.86     34.48 o 
   8  14   0       46.50       67.46     36.20 o 
   1  15   0      266.44      297.53     20.14 o 
   2  15   0        0.01       39.49     41.13 o 
   3  15   0       10.55      113.07     65.81 o 
   5  15   0      371.50      381.21     28.37 o 
   6  15   0      209.38      128.33     46.54 o 
   7  15   0      227.93      149.96     32.91 o 
   0  16   0      474.94      691.03     47.71 o 
   1  16   0       24.99       75.56     32.91 o 
   2  16   0       32.51       97.86     35.13 o 
   3  16   0      703.03      605.87     84.73 o 
   4  16   0        1.63       29.62     46.07 o 
   5  16   0        0.53       47.48     48.54 o 
   6  16   0       63.26       69.48     46.89 o 
   7  16   0      168.69       60.88     37.84 o 
   1  17   0       69.97      137.04     33.20 o 
   2  17   0       56.20      141.50     64.17 o 
   3  17   0        8.62       65.81     57.59 o 
   4  17   0      141.30       62.84     42.45 o 
   5  17   0      218.46      309.32     54.30 o 
   0  18   0      215.60      228.70     54.30 o 
   1  18   0        1.72       57.11     40.13 o 
   2  18   0      141.41      263.44     78.98 o 
   3  18   0       56.30       75.68     62.52 o 
   4  18   0       93.17      108.59     67.46 o 
   2  19   0       82.05       39.72     41.69 o 
   1   0   1    10792.92    10216.63    208.96 o 
   2   0   1     5236.81     5122.47     46.07 o 
   3   0   1    10509.71    10307.28    104.48 o 
   4   0   1     3288.48     3456.65     89.67 o 
   5   0   1      570.67      571.33     14.59 o 
   6   0   1        4.83       60.88     14.81 o 
   7   0   1     3957.07     4063.79    122.58 o 
   8   0   1      618.93      707.57     25.84 o 
   9   0   1     2059.86     2271.35     42.78 o 
  10   0   1        4.52       30.50     24.03 o 
  11   0   1      571.65      732.07     44.63 o 
  12   0   1        0.46        9.87     47.71 o 
  13   0   1      327.15      118.46     64.17 o 
 -13   1   1      120.00       82.27     23.69 o 
 -12   1   1       16.23       46.07     23.03 o 
 -11   1   1      820.40      865.50     43.76 o 
 -10   1   1      332.75      380.32     17.66 o 
  -9   1   1      168.98      155.43     22.21 o 
  -8   1   1      150.07      157.81     31.26 o 
  -7   1   1     4039.65     4143.11     98.72 o 
  -6   1   1      989.70     1114.51     22.42 o 
  -5   1   1    15163.31    15545.55     95.43 o 
  -4   1   1     5431.48     5650.28     40.72 o 
  -3   1   1      345.78      381.22      9.87 o 
  -2   1   1     9759.44     9291.95     17.45 o 
  -1   1   1    12440.44    12310.27    113.53 o 
   0   1   1     7579.10     7403.21     19.27 o 
   1   1   1    12432.87    12407.26    449.17 o 
   2   1   1     9762.44     9673.93     50.18 o 
   3   1   1      345.98      402.10     27.97 o 
   4   1   1     5425.65     5636.15     87.20 o 
   5   1   1    15152.86    15271.65     63.35 o 
   6   1   1      993.45     1072.37     33.73 o 
   7   1   1     4042.12     4070.70    114.35 o 
   8   1   1      150.27      192.18     42.78 o 
   9   1   1      168.17      196.13     20.57 o 
  10   1   1      333.16      333.66     69.93 o 
  11   1   1      821.55      805.38     32.08 o 
  12   1   1       16.21       46.07     36.20 o 
  13   1   1      119.61       92.14     46.07 o 
 -13   2   1       94.06       85.56     31.26 o 
 -12   2   1      425.69      342.17     35.31 o 
 -11   2   1      139.82      171.56     27.09 o 
 -10   2   1      141.48      151.12     28.24 o 
  -9   2   1     1004.87     1098.17     41.96 o 
  -8   2   1      663.35      722.10     42.78 o 
  -7   2   1     1570.38     1584.89     17.80 o 
  -6   2   1     5281.08     5511.19     85.56 o 
  -5   2   1     4094.66     4132.85     41.13 o 
  -4   2   1     1339.68     1609.49    104.48 o 
  -3   2   1     7008.48     6815.51    125.87 o 
  -2   2   1     5975.66     5747.45     28.79 o 
  -1   2   1     2129.10     2054.66     50.34 o 
   0   2   1     6462.65     6106.29     50.18 o 
   1   2   1     2116.04     2100.51     61.84 o 
   2   2   1     5990.68     5894.08     78.15 o 
   3   2   1     7004.90     6909.29     64.17 o 
   4   2   1     1346.46     1434.38     39.49 o 
   5   2   1     4096.15     4271.86     74.86 o 
   6   2   1     5283.33     5599.14     86.38 o 
   7   2   1     1574.30     1745.98     47.71 o 
   8   2   1      663.76      685.69     17.80 o 
   9   2   1     1003.80     1111.55    102.83 o 
  10   2   1      141.00      151.97     22.47 o 
  11   2   1      139.93      141.43     27.63 o 
  12   2   1      425.99      461.55     27.97 o 
  13   2   1       94.27      116.66     28.80 o 
 -13   3   1        3.46      106.94     33.73 o 
 -12   3   1       16.05       47.71     36.20 o 
 -11   3   1      802.12      805.39     19.13 o 
 -10   3   1     1014.24      985.37     26.41 o 
  -9   3   1      436.44      416.68     51.83 o 
  -8   3   1     3505.79     3615.84    159.60 o 
  -7   3   1      233.79      309.66     36.20 o 
  -6   3   1       81.73       89.35      8.83 o 
  -5   3   1     3652.77     3649.48    157.13 o 
  -4   3   1     6920.05     6866.18    105.30 o 
  -3   3   1    10332.48     9734.75    538.02 o 
  -2   3   1    11611.69    11293.25    150.55 o 
  -1   3   1    40135.63    37358.82    518.28 o 
   0   3   1    15168.21    14391.46    138.21 o 
   1   3   1    40100.22    36782.31    371.02 o 
   2   3   1    11591.09    11514.43     96.25 o 
   3   3   1    10337.90    10862.96    238.57 o 
   4   3   1     6904.17     7078.97    361.15 o 
   5   3   1     3658.06     3704.84     44.21 o 
   6   3   1       81.34       82.27     15.86 o 
   7   3   1      235.38      240.22     14.98 o 
   8   3   1     3507.97     3362.97    148.08 o 
   9   3   1      435.23      476.22     59.23 o 
  10   3   1     1013.36     1100.79     50.18 o 
  11   3   1      802.79      882.01     36.74 o 
  12   3   1       16.05       60.88     37.84 o 
  13   3   1        3.46       51.33     27.98 o 
 -12   4   1      346.97      315.05     22.21 o 
 -11   4   1      121.72      112.86     27.12 o 
 -10   4   1      178.45      205.58     78.15 o 
  -9   4   1      218.88      172.87     62.52 o 
  -8   4   1     1322.60     1359.87     33.74 o 
  -7   4   1     1073.46     1280.56     98.72 o 
  -6   4   1     9996.35    10403.15    325.77 o 
  -5   4   1       22.40       36.20     16.45 o 
  -4   4   1     5330.05     5134.51     37.02 o 
  -3   4   1     1996.60     1816.19    116.82 o 
  -2   4   1    11412.20    11146.51     95.43 o 
  -1   4   1     4076.02     4050.16     62.76 o 
   0   4   1     1243.67     1162.86     22.21 o 
   1   4   1     4065.87     4114.75     39.49 o 
   2   4   1    11424.56    11063.02    272.30 o 
   3   4   1     1991.89     1942.40     73.22 o 
   4   4   1     5337.85     5272.62    111.06 o 
   5   4   1       22.04       39.69     31.26 o 
   6   4   1    10007.81    10332.91     98.34 o 
   7   4   1     1072.98     1140.75     61.70 o 
   8   4   1     1320.88     1415.75     78.15 o 
   9   4   1      219.46      262.87     27.15 o 
  10   4   1      178.15      197.96     23.86 o 
  11   4   1      122.13      139.26     31.26 o 
  12   4   1      347.34      323.31     48.54 o 
 -12   5   1      129.52      149.07     38.66 o 
 -11   5   1        8.15       36.73     39.49 o 
 -10   5   1     1425.70     1469.65     95.43 o 
  -9   5   1      497.83      529.88     32.08 o 
  -8   5   1     1460.10     1552.03     35.37 o 
  -7   5   1       35.88       34.00     33.73 o 
  -6   5   1     1447.24     1570.44     97.07 o 
  -5   5   1       63.66       74.29      7.59 o 
  -4   5   1     2506.24     2443.05     30.39 o 
  -3   5   1     3563.35     3605.47     69.10 o 
  -2   5   1    22303.66    21572.00    150.55 o 
  -1   5   1      255.08      285.01     10.28 o 
   0   5   1     2088.20     2011.99     19.17 o 
   1   5   1      255.36      287.78     21.39 o 
   2   5   1    22298.29    21919.37    380.89 o 
   3   5   1     3564.48     3736.10     38.67 o 
   4   5   1     2504.41     2510.20     23.39 o 
   5   5   1       63.44       43.86     16.84 o 
   6   5   1     1446.05     1503.16     25.40 o 
   7   5   1       35.98       65.04     18.87 o 
   8   5   1     1462.02     1488.33     28.71 o 
   9   5   1      497.78      577.87     24.10 o 
  10   5   1     1426.12     1503.61    138.21 o 
  11   5   1        8.15       49.36     17.78 o 
  12   5   1      129.80      188.82     24.33 o 
 -12   6   1      117.91       37.84     47.71 o 
 -11   6   1      310.49      324.54     24.10 o 
 -10   6   1      587.07      636.11     64.99 o 
  -9   6   1      118.87      114.03     14.81 o 
  -8   6   1       12.02       15.22     20.57 o 
  -7   6   1       32.32       63.04     11.27 o 
  -6   6   1     5441.53     5497.01     95.43 o 
  -5   6   1      603.90      612.94     13.96 o 
  -4   6   1     2698.98     2720.70    100.36 o 
  -3   6   1      505.80      535.23     27.15 o 
  -2   6   1     6979.64     7114.47     98.61 o 
  -1   6   1      459.94      433.04     21.39 o 
   0   6   1    17912.94    17540.02    255.85 o 
   1   6   1      461.14      411.21     23.86 o 
   2   6   1     6981.73     6912.82    129.16 o 
   3   6   1      507.72      506.72     25.61 o 
   4   6   1     2704.33     2893.99     13.16 o 
   5   6   1      604.21      651.94     19.74 o 
   6   6   1     5444.21     5525.58     62.97 o 
   7   6   1       31.95       57.59     14.81 o 
   8   6   1       11.93       43.38     52.65 o 
   9   6   1      118.74      126.60     22.21 o 
  10   6   1      586.22      652.61     26.33 o 
  11   6   1      310.35      326.81     31.26 o 
  12   6   1      117.82      182.85     44.42 o 
 -12   7   1      115.73      164.53     49.36 o 
 -11   7   1      174.12      108.59     42.78 o 
 -10   7   1      536.78      532.49    126.69 o 
  -9   7   1      739.85      782.59    129.16 o 
  -8   7   1      262.52      208.65     20.57 o 
  -7   7   1      940.43      958.44     43.60 o 
  -6   7   1      856.86      877.56     23.32 o 
  -5   7   1     1965.57     2054.55     19.17 o 
  -4   7   1      614.55      593.11     13.34 o 
  -3   7   1        8.60       24.29      8.67 o 
  -2   7   1     7624.61     7630.99     57.77 o 
  -1   7   1     2338.13     2367.46    122.58 o 
   0   7   1       87.47      108.59     21.39 o 
   1   7   1     2330.31     2141.26     83.91 o 
   2   7   1     7630.20     7742.87     57.99 o 
   3   7   1        8.89       27.15     12.34 o 
   4   7   1      615.72      587.63     38.09 o 
   5   7   1     1968.10     2012.00     40.31 o 
   6   7   1      857.85      632.99     37.84 o 
   7   7   1      940.06      911.44     56.76 o 
   8   7   1      261.57      325.86     16.57 o 
   9   7   1      740.88      723.04     37.67 o 
  10   7   1      536.43      528.57    117.64 o 
  11   7   1      174.39      135.47     24.35 o 
  12   7   1      116.15      118.44     32.60 o 
 -11   8   1       56.98       31.26     31.26 o 
 -10   8   1      357.37      409.06     42.37 o 
  -9   8   1      967.67      982.43     69.93 o 
  -8   8   1      569.09      599.24     27.96 o 
  -7   8   1      724.97      673.85     31.94 o 
  -6   8   1     1950.23     1896.85     76.51 o 
  -5   8   1      104.56      124.10     23.69 o 
  -4   8   1      906.89      945.84     23.03 o 
  -3   8   1    11866.28    11859.46     93.09 o 
  -2   8   1     1560.76     1540.40     51.00 o 
  -1   8   1     2304.48     2458.12     36.07 o 
   0   8   1     1680.25     1635.31     32.02 o 
   1   8   1     2303.95     2383.26     20.67 o 
   2   8   1     1559.64     1617.69     19.72 o 
   3   8   1    11860.33    12292.83    254.20 o 
   4   8   1      907.48      956.00     60.88 o 
   5   8   1      102.68      119.56     13.96 o 
   6   8   1     1946.75     1941.32     47.58 o 
   7   8   1      724.23      715.05     33.74 o 
   8   8   1      569.15      609.28     38.66 o 
   9   8   1      968.34      941.28     69.85 o 
  10   8   1      357.68      446.92     52.28 o 
  11   8   1       56.84      105.30     36.20 o 
 -11   9   1      228.97      206.83     53.47 o 
 -10   9   1       39.11       98.28     39.49 o 
  -9   9   1        4.23        4.94     14.81 o 
  -8   9   1      536.72      561.19     27.15 o 
  -7   9   1      930.72     1054.21     33.73 o 
  -6   9   1       81.45      140.50     29.62 o 
  -5   9   1     3866.67     3895.75     47.71 o 
  -4   9   1       95.60       98.36     25.24 o 
  -3   9   1      240.72      257.02     29.62 o 
  -2   9   1     1299.16     1352.92     29.65 o 
  -1   9   1     4744.12     4645.92     78.98 o 
   0   9   1      212.34      218.61     16.69 o 
   1   9   1     4749.83     4713.39     69.93 o 
   2   9   1     1300.12     1320.96     79.80 o 
   3   9   1      241.08      266.06     55.12 o 
   4   9   1       96.13       66.41     41.96 o 
   5   9   1     3869.47     3831.15    306.03 o 
   6   9   1       81.84       79.39     27.63 o 
   7   9   1      930.31      932.27     43.60 o 
   8   9   1      536.54      525.59     27.15 o 
   9   9   1        4.20       31.26     49.36 o 
  10   9   1       39.15      102.18     22.21 o 
  11   9   1      228.94      133.69     78.15 o 
 -11  10   1       23.83       35.71     18.19 o 
 -10  10   1       66.99       91.17     61.70 o 
  -9  10   1     1103.43     1020.89    100.36 o 
  -8  10   1      521.31      520.97     20.99 o 
  -7  10   1      581.69      553.29     27.15 o 
  -6  10   1      100.72      104.51     22.21 o 
  -5  10   1      231.80      300.84     44.42 o 
  -4  10   1      166.44      216.94     31.22 o 
  -3  10   1     4805.28     4794.05     53.47 o 
  -2  10   1      157.23      183.24     20.34 o 
  -1  10   1      307.05      347.01     23.41 o 
   0  10   1      130.08      124.96     17.80 o 
   1  10   1      307.55      310.97     16.29 o 
   2  10   1      157.75      162.93     15.80 o 
   3  10   1     4801.33     4733.62     79.80 o 
   4  10   1      165.46      180.30     69.93 o 
   5  10   1      232.28      239.92     24.52 o 
   6  10   1      101.12      105.66     27.97 o 
   7  10   1      580.33      559.09     16.57 o 
   8  10   1      521.39      540.88     37.84 o 
   9  10   1     1103.30     1073.46     46.07 o 
  10  10   1       66.92      129.78     28.36 o 
 -10  11   1      155.94      282.99     85.56 o 
  -9  11   1       34.73       49.26     19.37 o 
  -8  11   1        5.04        6.58     52.65 o 
  -7  11   1      928.51      809.22     61.04 o 
  -6  11   1      339.32      319.82     20.57 o 
  -5  11   1      998.55     1019.38     48.54 o 
  -4  11   1     1103.68     1150.89     94.61 o 
  -3  11   1       82.38       72.98     32.91 o 
  -2  11   1      245.80      274.53     27.50 o 
  -1  11   1     1256.73     1198.46     47.71 o 
   0  11   1        8.38       49.51     22.21 o 
   1  11   1     1258.32     1216.80     33.13 o 
   2  11   1      245.43      279.27     24.91 o 
   3  11   1       81.92       80.62     29.62 o 
   4  11   1     1103.87     1083.42     44.97 o 
   5  11   1     1002.14     1039.93     29.43 o 
   6  11   1      337.60      340.58     37.84 o 
   7  11   1      928.55      862.40     87.20 o 
   9  11   1       34.84       32.91     16.45 o 
  10  11   1      155.51      215.05     37.48 o 
 -10  12   1        9.55       65.81     62.52 o 
  -9  12   1      164.64      174.70     74.86 o 
  -8  12   1      352.53      323.97     27.09 o 
  -7  12   1      768.27      680.00     94.61 o 
  -6  12   1      218.15      244.22     46.07 o 
  -5  12   1      184.96      284.45     34.38 o 
  -4  12   1      150.12      156.24     34.55 o 
  -3  12   1      745.93      708.70     31.26 o 
  -2  12   1     1058.27     1077.35     23.83 o 
  -1  12   1      650.21      624.72     37.84 o 
   0  12   1     1110.39     1099.82     50.18 o 
   1  12   1      650.54      633.15     40.70 o 
   2  12   1     1057.01     1072.85     37.84 o 
   3  12   1      743.35      721.60     52.58 o 
   4  12   1      150.05      139.62     29.62 o 
   5  12   1      184.32      193.23     37.02 o 
   6  12   1      217.55      319.11     21.39 o 
   7  12   1      767.85      728.32     87.20 o 
   8  12   1      353.38      329.90     25.50 o 
   9  12   1      164.75      104.96     32.06 o 
  -9  13   1      192.85      195.79     67.46 o 
  -8  13   1      277.61      193.15    106.95 o 
  -7  13   1       75.81      131.78     35.01 o 
  -6  13   1       34.93       40.68     15.78 o 
  -5  13   1       57.45       42.78     24.68 o 
  -4  13   1     1214.40     1216.14     63.34 o 
  -3  13   1      111.29      138.14     31.26 o 
  -2  13   1      584.96      627.74     58.11 o 
  -1  13   1      291.84      332.82     29.62 o 
   0  13   1       74.08      139.10     18.96 o 
   1  13   1      292.16      264.68     53.47 o 
   2  13   1      585.51      562.70     20.39 o 
   3  13   1      110.90      202.09     29.28 o 
   4  13   1     1215.77     1058.86    115.99 o 
   5  13   1       57.46       86.37     26.34 o 
   6  13   1       34.75       37.84     34.55 o 
   7  13   1       75.81      110.24     18.10 o 
   8  13   1      277.51      260.16     27.01 o 
   9  13   1      193.11       82.27     21.39 o 
  -9  14   1        3.79       72.39     26.33 o 
  -8  14   1      146.59      115.77     62.52 o 
  -7  14   1      220.58      222.07     62.52 o 
  -6  14   1      773.71      651.55     50.21 o 
  -5  14   1       75.74      153.05     37.02 o 
  -4  14   1      131.74      172.76     31.59 o 
  -3  14   1       20.05      192.50     46.07 o 
  -2  14   1      113.99      153.54     29.19 o 
  -1  14   1      713.04      704.61     68.28 o 
   0  14   1     1471.13     1588.86     57.23 o 
   1  14   1      714.00      671.62     34.08 o 
   2  14   1      113.23       75.85     31.11 o 
   3  14   1       20.10       43.76     25.50 o 
   4  14   1      132.35      116.17     36.20 o 
   5  14   1       75.60       47.71     62.52 o 
   6  14   1      772.54      748.43     49.36 o 
   7  14   1      221.10      224.94     80.62 o 
   8  14   1      146.89       85.56     54.30 o 
  -7  15   1       35.58       52.50     33.73 o 
  -4  15   1      301.87      219.80     34.90 o 
  -3  15   1      111.77      112.39     30.83 o 
  -2  15   1      358.36      308.55     22.10 o 
  -1  15   1       91.88      105.30     31.26 o 
   0  15   1        1.87       29.62     23.03 o 
   1  15   1       92.12       80.62     33.14 o 
   2  15   1      357.90      372.14     30.83 o 
   3  15   1      112.01       80.21     43.65 o 
   4  15   1      301.56      306.09     31.26 o 
   5  15   1       38.44       91.14     24.68 o 
   7  15   1       35.43       37.62     43.34 o 
   8  15   1      275.93       57.59     41.13 o 
  -6  16   1      199.86      253.38     98.72 o 
  -5  16   1      127.15      139.85     29.62 o 
  -4  16   1       19.91       46.07     26.33 o 
  -3  16   1      111.03       97.02     33.95 o 
  -2  16   1       73.70       16.45     24.68 o 
  -1  16   1       51.48       58.88     36.20 o 
   0  16   1      605.05      587.64     32.81 o 
   1  16   1       51.61      102.83     33.74 o 
   2  16   1       73.87      127.11     46.07 o 
   3  16   1      110.83       72.39     42.78 o 
   5  16   1      127.13      122.69     29.85 o 
   6  16   1      199.53      156.82     35.87 o 
   7  16   1       14.93       39.49     23.03 o 
  -5  17   1      130.07      164.53     46.07 o 
  -4  17   1        7.34      108.59     64.17 o 
  -3  17   1       73.93       67.46     36.20 o 
  -2  17   1      230.02      196.71     42.53 o 
  -1  17   1       39.87      121.32     25.02 o 
   0  17   1        0.90      205.66     88.85 o 
   1  17   1       40.06      122.39     36.01 o 
   2  17   1      230.12      216.61     68.28 o 
   3  17   1       73.91       44.42     39.49 o 
   4  17   1        7.36       60.88     57.59 o 
   5  17   1      130.03      187.57     87.20 o 
   6  17   1       16.03       65.81     47.71 o 
  -4  18   1       54.85      151.37     69.10 o 
  -3  18   1       58.32       78.03     35.36 o 
  -1  18   1      115.20      142.90     48.54 o 
   0  18   1       13.48      108.59     55.94 o 
   1  18   1      115.00      113.75     42.45 o 
   2  18   1       16.61       55.94     34.55 o 
   3  18   1       58.33      219.33     51.00 o 
  -2  19   1       77.33      195.79     64.17 o 
  -1  19   1      140.63      159.20     39.83 o 
   0  19   1       13.21       75.07     51.83 o 
   1  19   1      140.60       47.71     25.60 o 
   2  19   1       77.41      118.46     60.88 o 
   1   0   2    10422.61     9605.79     88.02 o 
   2   0   2     3633.05     3223.65    125.04 o 
   3   0   2     1054.61      938.02     16.45 o 
   4   0   2     6459.95     6149.22     70.75 o 
   5   0   2     7128.16     7741.35    167.82 o 
   6   0   2     4837.79     5048.16     72.39 o 
   7   0   2      621.90      744.27    149.72 o 
   8   0   2       35.67      112.91     15.80 o 
   9   0   2      198.64      223.52     18.83 o 
  10   0   2     1107.79     1014.66     54.30 o 
  11   0   2     1193.13     1393.61     56.76 o 
  12   0   2      669.84      627.00     45.25 o 
  13   0   2       17.53       50.90     26.33 o 
 -13   1   2       79.70       65.81     42.78 o 
 -11   1   2      151.74      153.58     37.02 o 
 -10   1   2      104.46      127.66     25.40 o 
  -9   1   2      553.26      602.23     38.66 o 
  -8   1   2     2603.27     2679.37     46.07 o 
  -7   1   2      636.95      676.47     43.60 o 
  -6   1   2      667.87      704.20     17.14 o 
  -5   1   2      974.23      943.75     16.29 o 
  -4   1   2     7735.77     7510.53    145.61 o 
  -3   1   2     3811.53     3758.44     78.98 o 
  -2   1   2    26414.15    21759.37   2534.61 o 
  -1   1   2      119.07      109.10      4.94 o 
   0   1   2    11888.26    11476.12    190.86 o 
   1   1   2      121.07      150.20     18.10 o 
   2   1   2    26393.81    26113.51    198.99 o 
   3   1   2     3805.71     3904.14     73.32 o 
   4   1   2     7732.13     7581.62     42.73 o 
   5   1   2      974.87      891.25     71.57 o 
   6   1   2      666.29      681.61     60.88 o 
   7   1   2      639.04      702.75     43.60 o 
   8   1   2     2603.23     2758.84    100.36 o 
   9   1   2      552.08      615.86     53.64 o 
  10   1   2      105.05      129.68     20.67 o 
  11   1   2      152.57      220.42     40.52 o 
  13   1   2       80.05       29.62     27.97 o 
 -12   2   2      353.73      248.32     83.91 o 
 -11   2   2      349.46      337.74     57.59 o 
 -10   2   2     1027.69     1088.94     21.16 o 
  -9   2   2     1080.84     1116.84     24.86 o 
  -8   2   2      901.54      893.40     19.68 o 
  -7   2   2      606.28      590.29     19.37 o 
  -6   2   2     5166.04     5031.38     35.12 o 
  -5   2   2     3267.14     3160.91    124.22 o 
  -4   2   2     2030.93     1912.46    127.51 o 
  -3   2   2     2190.27     2097.07     78.15 o 
  -2   2   2     9238.95     8893.79     72.39 o 
  -1   2   2    25547.30    22171.76   1679.05 o 
   0   2   2     6451.52     6300.45     36.64 o 
   1   2   2    25529.86    23846.16    578.33 o 
   2   2   2     9254.84     9282.02    345.52 o 
   3   2   2     2177.16     2404.51     80.62 o 
   4   2   2     2037.09     1909.26     45.25 o 
   5   2   2     3272.41     3308.60     51.83 o 
   6   2   2     5161.41     5255.30     83.91 o 
   7   2   2      604.41      658.72     23.27 o 
   8   2   2      899.56      890.27     16.29 o 
   9   2   2     1081.71     1141.18     24.16 o 
  10   2   2     1025.96     1198.25     74.86 o 
  11   2   2      349.17      382.42     25.50 o 
  12   2   2      354.72      241.31     47.71 o 
  13   2   2       37.05       57.59     55.94 o 
 -12   3   2      241.98      266.09     46.26 o 
 -11   3   2      120.03      161.27     49.36 o 
 -10   3   2      836.65      905.73     78.15 o 
  -9   3   2      912.76      992.60     28.79 o 
  -8   3   2      771.67      786.84     19.13 o 
  -7   3   2     3200.13     3406.87    126.69 o 
  -6   3   2      845.01      880.42     27.15 o 
  -5   3   2     1219.80     1220.50     18.10 o 
  -4   3   2     2655.92     2465.32     18.92 o 
  -3   3   2    11848.14    11413.09    231.99 o 
  -2   3   2     9813.85    10044.59    129.16 o 
  -1   3   2    30613.89    28762.09    633.45 o 
   0   3   2     4412.27     4457.58     42.78 o 
   1   3   2    30651.31    28894.19    117.58 o 
   2   3   2     9785.72    10876.28    658.13 o 
   3   3   2    11847.73    11262.22    426.96 o 
   4   3   2     2650.51     2672.04    133.27 o 
   5   3   2     1221.75     1089.75     34.55 o 
   6   3   2      846.38      821.95     31.63 o 
   7   3   2     3198.23     3453.10     50.22 o 
   8   3   2      769.37      841.20     76.51 o 
   9   3   2      910.32      974.19     36.20 o 
  10   3   2      837.09      881.38     21.80 o 
  11   3   2      120.43      135.98     37.02 o 
  12   3   2      241.88      240.84     55.94 o 
 -12   4   2       11.67       13.16     19.74 o 
 -11   4   2      110.49      163.64     45.25 o 
 -10   4   2      540.30      366.64     66.65 o 
  -9   4   2     2074.19     2228.46    106.95 o 
  -8   4   2      212.18      264.34     57.59 o 
  -7   4   2      732.48      789.18     15.12 o 
  -6   4   2      156.37      183.26     20.08 o 
  -5   4   2     2626.61     2641.55     79.80 o 
  -4   4   2     7508.64     7621.73    286.29 o 
  -3   4   2     6745.10     6435.06     55.77 o 
  -2   4   2     2445.81     2517.13     57.59 o 
  -1   4   2     2930.43     2993.82     33.98 o 
   0   4   2      201.64      233.64     10.93 o 
   1   4   2     2934.50     2889.82     13.16 o 
   2   4   2     2435.23     2507.25     66.01 o 
   3   4   2     6753.25     6406.87     56.02 o 
   4   4   2     7512.12     7688.49    309.32 o 
   5   4   2     2630.31     2700.05     74.04 o 
   6   4   2      156.60      152.81     12.22 o 
   7   4   2      734.17      790.67     42.78 o 
   8   4   2      212.41      198.30     42.78 o 
   9   4   2     2069.21     2400.57    105.30 o 
  10   4   2      540.56      605.25     51.83 o 
  11   4   2      110.30      157.54     25.70 o 
  12   4   2       11.68       56.82     25.24 o 
 -12   5   2      240.89      209.74     81.44 o 
 -11   5   2      705.40      716.85     16.13 o 
 -10   5   2       95.01      134.90     35.37 o 
  -9   5   2      282.07      363.21     17.45 o 
  -8   5   2       55.40       99.87     16.93 o 
  -7   5   2     2715.34     2855.87    199.08 o 
  -6   5   2     1541.51     1602.26     43.10 o 
  -5   5   2     4439.36     4294.91    228.70 o 
  -4   5   2     4155.78     4297.53     31.27 o 
  -3   5   2     1589.83     1616.13     15.63 o 
  -2   5   2      780.65      853.12     22.21 o 
  -1   5   2    20268.31    19660.89    395.70 o 
   0   5   2      494.92      418.30     37.84 o 
   1   5   2    20248.13    19855.00    158.02 o 
   2   5   2      777.22      827.37     25.50 o 
   3   5   2     1589.02     1660.92     20.57 o 
   4   5   2     4150.43     4480.77    170.29 o 
   5   5   2     4447.16     4470.13     60.05 o 
   6   5   2     1540.18     1696.35     35.31 o 
   7   5   2     2716.89     2767.88     40.31 o 
   8   5   2       55.30       93.68     28.79 o 
   9   5   2      282.12      355.11     25.42 o 
  10   5   2       94.30      187.57     39.49 o 
  11   5   2      704.70      654.18     51.04 o 
  12   5   2      241.11      178.63     40.31 o 
 -12   6   2       96.21      159.86     40.31 o 
 -11   6   2       84.05       62.02     36.20 o 
 -10   6   2      129.64      140.42     22.21 o 
  -9   6   2     1848.88     1911.56     55.12 o 
  -8   6   2      715.31      767.13     24.68 o 
  -7   6   2      848.45      922.78     37.84 o 
  -6   6   2      734.15      796.43     53.47 o 
  -5   6   2      220.92      203.91     41.96 o 
  -4   6   2     2215.71     2213.92     33.34 o 
  -3   6   2     9597.90     9753.78     25.50 o 
  -2   6   2     5893.23     5727.42     54.68 o 
  -1   6   2     4913.15     4812.76     80.62 o 
   0   6   2      192.28      169.06     13.16 o 
   1   6   2     4909.00     4620.24    139.03 o 
   2   6   2     5887.06     5681.86     88.31 o 
   3   6   2     9588.08     9734.47     72.52 o 
   4   6   2     2221.86     2251.69     31.11 o 
   5   6   2      219.18      223.81     13.24 o 
   6   6   2      734.31      755.54     49.36 o 
   7   6   2      852.83      920.41     42.78 o 
   8   6   2      714.98      751.13     25.53 o 
   9   6   2     1847.10     2058.77    157.13 o 
  10   6   2      129.62      115.98     43.52 o 
  11   6   2       84.15       76.88     28.79 o 
  12   6   2       96.10       97.35     31.89 o 
 -12   7   2       38.18       20.86     20.57 o 
 -11   7   2      472.49      520.51    133.27 o 
 -10   7   2      320.87      318.28     12.91 o 
  -9   7   2      179.41      191.23     20.58 o 
  -8   7   2     1141.87     1265.35     45.25 o 
  -7   7   2      466.76      463.41     50.18 o 
  -6   7   2      908.45      982.57     32.08 o 
  -5   7   2     3001.70     2858.36     83.09 o 
  -4   7   2     3202.00     3170.53     28.04 o 
  -3   7   2     3591.45     3602.12     69.10 o 
  -2   7   2     5541.01     5479.96     35.18 o 
  -1   7   2     1202.95     1327.26     53.87 o 
   0   7   2     2383.14     2498.37     51.00 o 
   1   7   2     1209.15     1275.92     44.78 o 
   2   7   2     5539.07     5074.47    110.24 o 
   3   7   2     3583.98     3806.10     44.78 o 
   4   7   2     3204.89     3194.45     58.41 o 
   5   7   2     3007.49     2999.49     70.75 o 
   6   7   2      909.10      873.25     26.63 o 
   7   7   2      466.01      453.80     19.74 o 
   8   7   2     1138.36     1171.34     49.02 o 
   9   7   2      179.12      159.34     30.44 o 
  10   7   2      321.26      389.05     29.62 o 
  11   7   2      472.09      458.90     85.56 o 
  12   7   2       37.98      124.12     34.55 o 
 -11   8   2       65.56       46.81     22.21 o 
 -10   8   2       93.92       76.42     19.43 o 
  -9   8   2      307.87      299.81     18.98 o 
  -8   8   2      656.14      737.82     21.74 o 
  -7   8   2      215.95      234.77     52.65 o 
  -6   8   2     1400.56     1354.07     88.02 o 
  -5   8   2     3228.90     3276.80     81.44 o 
  -4   8   2     1208.33     1225.16     27.15 o 
  -3   8   2     3671.99     3689.60     54.30 o 
  -2   8   2     6778.30     6731.48    101.11 o 
  -1   8   2      511.50      487.39     32.86 o 
   0   8   2     1619.66     1557.88     16.43 o 
   1   8   2      515.34      513.65     36.20 o 
   2   8   2     6770.58     6825.80    138.21 o 
   3   8   2     3663.72     3629.26     67.67 o 
   4   8   2     1206.16     1217.16     23.03 o 
   5   8   2     3233.21     3259.22     28.10 o 
   6   8   2     1402.62     1414.21     48.32 o 
   7   8   2      214.65      218.89     20.57 o 
   8   8   2      657.12      682.17     27.09 o 
   9   8   2      308.08      323.97     30.63 o 
  10   8   2       93.73      171.77     36.63 o 
  11   8   2       65.21      127.09     33.02 o 
 -11   9   2       97.65      105.30     42.78 o 
 -10   9   2      272.54      251.92     43.60 o 
  -9   9   2      548.76      574.70     64.17 o 
  -8   9   2     1021.19      975.16     31.26 o 
  -7   9   2       37.57       18.10     13.16 o 
  -6   9   2      328.03      414.91     51.00 o 
  -5   9   2      946.92      957.89     43.88 o 
  -4   9   2     3189.69     3248.44     49.00 o 
  -3   9   2     1777.12     1790.70     59.23 o 
  -2   9   2     2185.84     2172.30     59.23 o 
  -1   9   2     1158.05     1141.60     20.94 o 
   0   9   2      290.11      265.98     25.28 o 
   1   9   2     1158.02     1161.47     35.88 o 
   2   9   2     2178.43     2018.46     64.17 o 
   3   9   2     1777.22     1772.24     32.08 o 
   4   9   2     3190.42     3298.65    166.18 o 
   5   9   2      949.55      912.75     29.29 o 
   6   9   2      328.13      383.72     80.62 o 
   7   9   2       37.52       42.07     25.50 o 
   8   9   2     1020.56     1002.96     36.14 o 
   9   9   2      548.49      499.39     95.43 o 
  10   9   2      272.23      356.07     71.57 o 
  11   9   2       97.29      133.20     42.78 o 
 -11  10   2      137.48      125.04     42.78 o 
 -10  10   2      111.08      125.71     20.99 o 
  -9  10   2      279.19      288.90     59.23 o 
  -8  10   2      341.85      333.04     29.24 o 
  -7  10   2      641.09      628.17     45.25 o 
  -6  10   2      800.51      801.12     22.92 o 
  -5  10   2      712.80      796.73     43.60 o 
  -4  10   2     1833.89     1884.73     39.56 o 
  -3  10   2       51.73       87.58     27.15 o 
  -2  10   2      734.95      814.99     28.06 o 
  -1  10   2      521.37      483.25     41.96 o 
   0  10   2     3163.58     3101.90     86.38 o 
   1  10   2      521.79      507.77     27.97 o 
   2  10   2      735.13      739.84     39.56 o 
   3  10   2       51.80       24.68     19.74 o 
   4  10   2     1831.63     1742.62     91.32 o 
   5  10   2      715.84      815.46     40.31 o 
   6  10   2      804.02      856.09     36.20 o 
   7  10   2      640.85      621.19     25.50 o 
   8  10   2      341.87      327.32     83.91 o 
   9  10   2      278.90      324.28     52.51 o 
  10  10   2      111.39      120.06     44.56 o 
  11  10   2      137.43      118.52     31.22 o 
 -10  11   2      116.40       53.68     25.50 o 
  -9  11   2      132.41      105.90     27.47 o 
  -8  11   2      685.76      645.57     23.27 o 
  -7  11   2      740.66      641.92     64.17 o 
  -6  11   2      233.77      219.47     55.12 o 
  -5  11   2       80.56       85.15     29.62 o 
  -4  11   2     1458.77     1473.43     60.05 o 
  -3  11   2     1766.20     1763.10     42.78 o 
  -2  11   2     1780.92     1829.30     54.47 o 
  -1  11   2      795.25      791.53     43.60 o 
   0  11   2      589.69      599.17     30.03 o 
   1  11   2      794.53      803.12     50.18 o 
   2  11   2     1782.61     1770.36     45.84 o 
   3  11   2     1764.96     1691.31     38.92 o 
   4  11   2     1459.33     1474.21     36.08 o 
   5  11   2       80.90       87.43     30.89 o 
   6  11   2      234.42      322.12     57.59 o 
   7  11   2      740.02      746.54     39.50 o 
   8  11   2      685.40      634.50    155.48 o 
   9  11   2      132.43      123.92     22.92 o 
  10  11   2      116.26      286.29     47.71 o 
 -10  12   2      138.36       37.84     42.78 o 
  -9  12   2      187.62       96.86     26.09 o 
  -7  12   2      146.79       75.83     41.96 o 
  -6  12   2      383.01      363.06     31.31 o 
  -5  12   2      177.55      197.76     29.62 o 
  -4  12   2      840.25      786.32     22.92 o 
  -3  12   2     1116.41     1250.14     45.03 o 
  -2  12   2       83.02       98.97     18.98 o 
  -1  12   2      159.64      169.33     22.49 o 
   0  12   2      495.03      486.93     39.49 o 
   1  12   2      159.30      231.37     49.36 o 
   2  12   2       82.82       86.03     26.41 o 
   3  12   2     1116.16     1194.45     44.42 o 
   4  12   2      839.83      833.71     44.42 o 
   5  12   2      178.48      155.58     68.28 o 
   6  12   2      384.13      394.29     28.46 o 
   7  12   2      146.75      142.22     52.65 o 
   8  12   2       24.22       67.55     29.40 o 
   9  12   2      187.55      212.35     53.47 o 
  10  12   2      138.05      161.24     65.81 o 
  -9  13   2       44.82       59.23     65.81 o 
  -8  13   2      269.33      194.15     64.17 o 
  -7  13   2      304.50      318.79     55.94 o 
  -6  13   2      448.36      488.36     25.42 o 
  -5  13   2      316.17      302.86     66.64 o 
  -4  13   2      167.55      225.86     48.54 o 
  -3  13   2       79.91      100.36     18.10 o 
  -2  13   2      244.92      254.21     35.37 o 
  -1  13   2     1961.67     2004.00     46.86 o 
   0  13   2     1096.15     1030.54     35.12 o 
   1  13   2     1959.38     1960.36     33.33 o 
   2  13   2      246.26      316.97     39.49 o 
   3  13   2       79.44       45.00     31.26 o 
   4  13   2      167.43      182.40     18.49 o 
   5  13   2      317.19      272.70     75.68 o 
   6  13   2      448.54      523.45     21.39 o 
   7  13   2      304.48      313.65     25.52 o 
   8  13   2      269.57      222.20     74.86 o 
   9  13   2       44.83       46.07     19.74 o 
  -8  14   2       77.17      148.08     83.91 o 
  -7  14   2      111.21      116.82     29.62 o 
  -6  14   2        2.74       26.33     37.84 o 
  -5  14   2      274.39      210.75     40.31 o 
  -4  14   2      196.94      266.60     48.22 o 
  -3  14   2      595.98      553.42     26.63 o 
  -2  14   2      461.34      536.30     65.81 o 
  -1  14   2      137.58      147.36     27.47 o 
   0  14   2      215.87      236.79     56.76 o 
   1  14   2      136.78      171.47     31.43 o 
   2  14   2      461.25      453.71     35.97 o 
   3  14   2      596.76      610.63     45.25 o 
   4  14   2      197.22      214.44     39.49 o 
   5  14   2      273.98      298.47     54.16 o 
   6  14   2        2.75       78.98     37.84 o 
   7  14   2      111.36      153.56     43.35 o 
   8  14   2       77.15      179.52     61.70 o 
  -7  15   2      107.24       97.31     29.96 o 
  -6  15   2      207.79      184.74     50.18 o 
  -5  15   2      360.09      363.93     55.12 o 
  -4  15   2        0.82       30.44     29.63 o 
  -3  15   2        4.36       31.50     31.59 o 
  -2  15   2      108.33      135.12     34.79 o 
  -1  15   2      375.92      313.62     40.13 o 
   0  15   2       15.69       79.80     32.58 o 
   1  15   2      374.70      429.80     37.02 o 
   2  15   2      107.96      163.30     34.38 o 
   3  15   2        4.35       49.36     49.36 o 
   4  15   2        0.86       69.72     23.69 o 
   5  15   2      359.59      364.32     76.51 o 
   6  15   2      207.82      163.46     26.15 o 
   7  15   2      107.68      131.26     70.75 o 
  -6  16   2      124.88      133.27     70.75 o 
  -5  16   2       20.45      164.53     39.49 o 
  -4  16   2       50.35      122.84     46.07 o 
  -3  16   2      352.26      363.31     25.61 o 
  -2  16   2      258.50      290.07     68.28 o 
  -1  16   2      157.58      173.33     25.57 o 
   0  16   2       19.03       78.98     46.07 o 
   1  16   2      157.15      275.32     75.68 o 
   2  16   2      258.43      294.97     43.60 o 
   3  16   2      352.78      366.42     28.79 o 
   4  16   2       50.24       24.68     32.91 o 
   5  16   2       20.60       59.23     36.20 o 
   6  16   2      124.99      141.50     78.98 o 
  -5  17   2      200.89      335.64     70.75 o 
  -4  17   2       94.83       93.06     37.84 o 
  -3  17   2        0.92       31.03     28.95 o 
  -2  17   2       78.82      109.25     39.58 o 
  -1  17   2       51.49       80.62     47.71 o 
   1  17   2       51.26       83.18     47.71 o 
   2  17   2       78.63       62.52     47.71 o 
   3  17   2        0.90       36.30     38.65 o 
   4  17   2       94.77       73.78     45.96 o 
   5  17   2      200.59        6.58     52.65 o 
  -3  18   2       50.42       23.03     26.33 o 
  -2  18   2       73.64      119.25     30.39 o 
  -1  18   2       36.93      113.53     52.65 o 
   0  18   2      122.06      127.61     27.65 o 
   1  18   2       36.73       75.10     34.55 o 
   2  18   2       73.96       64.10     39.49 o 
   3  18   2       50.41      121.75     29.52 o 
   4  18   2       66.27      148.08     59.23 o 
  -1  19   2       34.70      148.08     55.94 o 
   0  19   2        4.42       60.88     39.49 o 
   1  19   2       34.69       59.17     26.17 o 
   1   0   3     3904.10     3491.94     37.84 o 
   2   0   3     1532.93     1393.75     16.13 o 
   3   0   3    10115.67     9830.74    252.56 o 
   4   0   3    14173.97    14040.98     60.88 o 
   5   0   3     4621.64     4716.95     31.05 o 
   6   0   3      678.80      638.00     15.80 o 
   7   0   3      966.29     1065.45     28.57 o 
   8   0   3      761.01      839.87     30.39 o 
   9   0   3     2226.56     2144.44     42.68 o 
  10   0   3      809.90      940.61     54.30 o 
  11   0   3       28.47       55.94     26.33 o 
  12   0   3        1.31       29.62     55.94 o 
 -12   1   3      215.45      304.38     26.33 o 
 -11   1   3      520.62      447.53    103.66 o 
 -10   1   3      526.80      480.06     30.44 o 
  -9   1   3      143.07      128.84     16.16 o 
  -8   1   3      189.75      249.68     17.66 o 
  -7   1   3     2209.73     2215.19     10.98 o 
  -6   1   3     2999.05     2891.13     53.34 o 
  -5   1   3     5415.05     5495.96     47.71 o 
  -4   1   3     3761.94     3835.23     49.80 o 
  -3   1   3     3465.96     3391.00     14.81 o 
  -2   1   3      299.28      290.02     23.86 o 
  -1   1   3     6886.08     6320.36    437.65 o 
   0   1   3    28763.19    27205.43    124.23 o 
   1   1   3     6873.63     6943.64    385.83 o 
   2   1   3      295.61      297.83     27.15 o 
   3   1   3     3471.00     3451.62     74.86 o 
   4   1   3     3759.56     3806.01     79.80 o 
   5   1   3     5411.25     5638.75     67.46 o 
   6   1   3     3005.99     3003.84    117.64 o 
   7   1   3     2212.43     2170.11     60.05 o 
   8   1   3      188.99      207.01     24.35 o 
   9   1   3      143.84      152.93     18.00 o 
  10   1   3      526.11      587.13     46.07 o 
  11   1   3      521.57      588.13     30.44 o 
  12   1   3      215.68      244.56     35.36 o 
  13   1   3       69.67      141.49     38.65 o 
 -13   2   3       54.75      144.79     24.68 o 
 -12   2   3      154.13      184.28     21.39 o 
 -11   2   3      365.95      358.90     26.33 o 
 -10   2   3      195.00      207.75     28.79 o 
  -9   2   3      956.19     1044.30     49.36 o 
  -8   2   3      998.87     1021.16     27.09 o 
  -7   2   3     1867.71     1789.93     42.78 o 
  -6   2   3     1883.09     1972.33     23.03 o 
  -5   2   3     3998.67     4052.70     65.81 o 
  -4   2   3     8799.45     8026.92    279.70 o 
  -3   2   3    13278.36    12947.74    261.61 o 
  -2   2   3    13348.36    13062.18     59.23 o 
  -1   2   3     3062.26     2934.49     23.13 o 
   0   2   3      177.67      168.85     10.95 o 
   1   2   3     3058.78     3055.89     59.91 o 
   2   2   3    13335.07    12463.23    670.47 o 
   3   2   3    13296.00    12883.81    516.63 o 
   4   2   3     8793.77     9332.73    198.26 o 
   5   2   3     3999.13     4260.58     83.91 o 
   6   2   3     1884.42     1984.57     31.76 o 
   7   2   3     1864.48     1896.03     39.49 o 
   8   2   3      999.50     1149.35     35.88 o 
   9   2   3      956.52     1031.71     44.15 o 
  10   2   3      194.73      215.48     56.92 o 
  11   2   3      366.08      378.41     63.34 o 
  12   2   3      154.84      127.19     22.92 o 
  13   2   3       54.85       91.27     62.52 o 
 -12   3   3       99.57      139.85     32.91 o 
 -11   3   3      271.80      273.60     26.17 o 
 -10   3   3     1158.06     1111.52     20.94 o 
  -9   3   3     1728.09     1737.46     30.25 o 
  -8   3   3      253.27      272.21     14.81 o 
  -7   3   3      776.51      847.10     22.21 o 
  -6   3   3     1532.67     1590.18     24.89 o 
  -5   3   3     5261.20     5283.29    227.05 o 
  -4   3   3     9311.72     9584.21    260.78 o 
  -3   3   3     7536.56     7292.77    210.60 o 
  -2   3   3    15397.70    15092.82    206.49 o 
  -1   3   3     3459.52     3616.01    121.75 o 
   0   3   3     3647.71     3789.97    117.64 o 
   1   3   3     3449.35     3541.65     37.84 o 
   2   3   3    15382.54    16357.91    934.54 o 
   3   3   3     7538.44     7668.09    236.93 o 
   4   3   3     9308.95     9327.44    301.92 o 
   5   3   3     5254.52     5565.43     76.51 o 
   6   3   3     1529.85     1577.75     55.94 o 
   7   3   3      776.71      817.38     33.20 o 
   8   3   3      254.16      299.48     23.86 o 
   9   3   3     1728.14     1827.53    183.45 o 
  10   3   3     1156.93     1207.22     84.73 o 
  11   3   3      272.19      302.01     38.61 o 
  12   3   3       99.39      115.39     26.88 o 
 -12   4   3      104.79       36.67     20.33 o 
 -11   4   3       93.15       80.62     24.68 o 
 -10   4   3      349.82      336.14     34.55 o 
  -9   4   3      316.91      341.98     14.81 o 
  -8   4   3      691.61      660.54     26.78 o 
  -7   4   3     1402.81     1479.53     62.52 o 
  -6   4   3     6117.16     6358.36    241.86 o 
  -5   4   3     2562.50     2819.93     81.44 o 
  -4   4   3     3957.08     3808.91     78.98 o 
  -3   4   3     1176.68     1243.86     37.09 o 
  -2   4   3     1370.40     1424.63     50.83 o 
  -1   4   3     1403.93     1320.79     47.71 o 
   0   4   3     2515.66     2354.69     49.36 o 
   1   4   3     1402.11     1449.33     33.73 o 
   2   4   3     1378.44     1465.98     62.79 o 
   3   4   3     1179.85     1323.18     32.08 o 
   4   4   3     3954.27     3849.56    150.55 o 
   5   4   3     2568.60     2706.48     21.90 o 
   6   4   3     6125.00     6102.91     99.54 o 
   7   4   3     1400.54     1543.54     44.42 o 
   8   4   3      690.28      734.34     36.14 o 
   9   4   3      317.80      375.86     35.37 o 
  10   4   3      349.51      426.13     40.31 o 
  11   4   3       92.60      113.33     24.51 o 
  12   4   3      105.68      128.04     35.84 o 
 -12   5   3       34.46       51.00     24.68 o 
 -11   5   3        5.89       16.45     42.78 o 
 -10   5   3     1028.56     1026.87     46.07 o 
  -9   5   3     1293.17     1363.97     26.76 o 
  -8   5   3      298.79      381.63     46.89 o 
  -7   5   3      500.43      553.82     21.39 o 
  -6   5   3      131.52      139.41      9.07 o 
  -5   5   3     2211.98     2189.79    114.35 o 
  -4   5   3     5738.40     5491.07    143.14 o 
  -3   5   3     4203.85     4010.79     56.76 o 
  -2   5   3     7037.91     7038.80     35.59 o 
  -1   5   3    11401.18    11463.19     45.32 o 
   0   5   3     4145.38     4182.57     44.15 o 
   1   5   3    11399.43    12005.83    265.72 o 
   2   5   3     7030.79     6986.08     35.59 o 
   3   5   3     4195.10     4375.41    101.19 o 
   4   5   3     5740.25     5736.96    204.84 o 
   5   5   3     2213.08     2181.14     60.05 o 
   6   5   3      131.28      107.10     40.31 o 
   7   5   3      502.31      438.37     24.36 o 
   8   5   3      300.06      344.03     45.25 o 
   9   5   3     1292.47     1321.90     29.24 o 
  10   5   3     1028.16      997.94     39.02 o 
  12   5   3       34.51       82.98     29.62 o 
 -12   6   3      187.37       39.44     85.56 o 
 -11   6   3      292.71       92.64    124.22 o 
 -10   6   3      423.23      327.04     77.33 o 
  -9   6   3      374.28      365.35     91.32 o 
  -8   6   3      222.76      207.47     20.56 o 
  -7   6   3      823.23      851.54     33.73 o 
  -6   6   3     1058.39     1108.83     24.52 o 
  -5   6   3     2710.23     2631.85    134.92 o 
  -4   6   3     4825.44     4783.99     49.41 o 
  -3   6   3     2901.16     2843.54     27.97 o 
  -2   6   3     6856.90     6562.84    135.74 o 
  -1   6   3     4567.62     4676.73     50.81 o 
   0   6   3      148.45      139.56     16.33 o 
   1   6   3     4577.62     4693.79     87.20 o 
   2   6   3     6862.93     6609.13    200.73 o 
   3   6   3     2898.28     2882.26    103.66 o 
   4   6   3     4833.42     4900.81    124.22 o 
   5   6   3     2712.99     2709.95     53.47 o 
   6   6   3     1059.20     1080.75     44.24 o 
   7   6   3      823.20      888.19     43.52 o 
   8   6   3      222.63      240.45     54.09 o 
   9   6   3      374.01      402.91     48.54 o 
  10   6   3      422.83      385.38     69.93 o 
  11   6   3      292.29      320.84     36.36 o 
  12   6   3      187.28      217.85     30.75 o 
 -12   7   3      105.19      171.11     39.49 o 
 -11   7   3      166.95      129.86     35.37 o 
 -10   7   3       77.49       51.99     43.60 o 
  -9   7   3      441.56      498.90     11.34 o 
  -8   7   3     1198.93     1210.25     44.42 o 
  -7   7   3     1030.42     1142.90     30.44 o 
  -6   7   3     1036.74     1086.67    147.26 o 
  -5   7   3     1396.46     1367.22     50.36 o 
  -4   7   3     1854.10     1862.12     60.88 o 
  -3   7   3      462.98      464.69     55.12 o 
  -2   7   3      858.90      816.36     41.70 o 
  -1   7   3     3238.49     3226.94     61.54 o 
   0   7   3     4222.02     4243.10     59.23 o 
   1   7   3     3230.46     3305.91     96.25 o 
   2   7   3      864.17      787.19     26.89 o 
   3   7   3      463.80      470.19     16.99 o 
   4   7   3     1853.74     1863.16     60.88 o 
   5   7   3     1399.04     1358.15     74.86 o 
   6   7   3     1033.80     1106.14     50.18 o 
   7   7   3     1029.33     1058.51     58.41 o 
   8   7   3     1198.57     1316.43     27.97 o 
   9   7   3      442.85      470.55     47.71 o 
  10   7   3       77.38       91.06     27.15 o 
  11   7   3      167.25      184.59     44.42 o 
  12   7   3      105.09       95.43     57.59 o 
 -11   8   3      103.90       59.34     36.20 o 
 -10   8   3      340.09      389.90     75.68 o 
  -9   8   3      538.26      532.63     17.28 o 
  -8   8   3      897.09      918.29     18.92 o 
  -7   8   3      215.92      175.97     23.86 o 
  -6   8   3      486.05      449.77     46.07 o 
  -5   8   3     1450.34     1403.87     32.91 o 
  -4   8   3     2225.75     2239.37     20.39 o 
  -3   8   3     6108.37     6011.35    119.29 o 
  -2   8   3     2747.47     2653.66     23.55 o 
  -1   8   3     2825.97     2847.48     38.39 o 
   0   8   3     1364.02     1288.62     16.85 o 
   1   8   3     2824.09     2861.48     58.17 o 
   2   8   3     2748.12     2724.65     34.08 o 
   3   8   3     6101.36     6367.81    122.52 o 
   4   8   3     2224.48     2179.24     46.15 o 
   5   8   3     1447.68     1521.59     92.14 o 
   6   8   3      485.39      476.33     25.53 o 
   7   8   3      215.05      216.08     32.08 o 
   8   8   3      896.59      865.63     46.07 o 
   9   8   3      538.50      544.60     47.71 o 
  10   8   3      341.20      340.81     32.79 o 
  11   8   3      103.80      188.47     72.39 o 
 -11   9   3      309.28      225.41     65.81 o 
 -10   9   3      161.17      108.02     57.59 o 
  -9   9   3       20.03      133.27     47.71 o 
  -8   9   3      395.25      441.32     36.20 o 
  -7   9   3      492.00      496.95     23.91 o 
  -6   9   3      457.43      519.26     29.85 o 
  -5   9   3     1264.04     1320.57     23.91 o 
  -4   9   3      138.90      152.16     23.86 o 
  -3   9   3      368.73      343.89     59.23 o 
  -2   9   3      647.28      632.93     22.21 o 
  -1   9   3     2037.40     2100.67     83.09 o 
   0   9   3     1014.28     1032.45     23.27 o 
   1   9   3     2039.98     2043.20     20.60 o 
   2   9   3      648.51      595.94     20.67 o 
   3   9   3      368.60      352.30     26.76 o 
   4   9   3      138.97      118.02     21.74 o 
   5   9   3     1264.25     1259.87     74.86 o 
   6   9   3      458.17      533.18     32.79 o 
   7   9   3      491.87      472.61     84.73 o 
   8   9   3      394.82      445.55     18.81 o 
   9   9   3       20.13       41.13     51.00 o 
  10   9   3      161.02      184.86     46.89 o 
  11   9   3      309.57      206.70     36.63 o 
 -11  10   3       25.31      151.37     47.71 o 
 -10  10   3      181.13      195.79     46.07 o 
  -9  10   3      473.60      342.24     44.42 o 
  -8  10   3     1278.41     1225.76     17.96 o 
  -7  10   3      663.89      691.03     23.05 o 
  -6  10   3      161.11      141.93     14.45 o 
  -5  10   3      456.46      549.93     78.15 o 
  -4  10   3     1702.68     1672.57     38.11 o 
  -3  10   3     2416.16     2473.91     85.22 o 
  -2  10   3     2793.26     2889.75     20.57 o 
  -1  10   3      372.00      372.78     44.42 o 
   0  10   3       10.63       27.97     24.68 o 
   1  10   3      370.97      339.84     30.44 o 
   2  10   3     2793.66     2781.77     45.03 o 
   3  10   3     2424.26     2525.08     84.73 o 
   4  10   3     1696.47     1696.65     88.31 o 
   5  10   3      457.16      513.01     40.70 o 
   6  10   3      160.69      126.34     34.34 o 
   7  10   3      662.99      660.24    155.48 o 
   8  10   3     1278.97     1240.35    427.78 o 
   9  10   3      474.33      563.07     36.13 o 
  10  10   3      181.66      183.82     23.86 o 
 -10  11   3      218.92      199.08     93.78 o 
  -9  11   3       85.14       52.65     16.45 o 
  -8  11   3       34.50      129.98     32.91 o 
  -7  11   3      302.21      299.34     46.89 o 
  -6  11   3     1277.04     1275.31     37.02 o 
  -5  11   3      698.96      655.61     38.66 o 
  -4  11   3     1925.51     1837.22     38.66 o 
  -3  11   3      222.75      205.51     32.33 o 
  -2  11   3      279.63      296.13     26.33 o 
  -1  11   3     1326.62     1350.15     56.76 o 
   0  11   3      363.63      301.76     17.34 o 
   1  11   3     1327.95     1328.46     37.84 o 
   2  11   3      281.32      332.35     32.78 o 
   3  11   3      224.15      202.51     41.13 o 
   4  11   3     1926.96     1755.34     65.81 o 
   5  11   3      695.03      645.68     26.78 o 
   6  11   3     1276.74     1287.87     34.05 o 
   7  11   3      302.18      325.13     32.51 o 
   8  11   3       34.33       47.71     37.84 o 
   9  11   3       84.73      120.01     38.04 o 
  10  11   3      219.12      125.04     60.88 o 
  -9  12   3      175.30      103.40     42.78 o 
  -8  12   3      336.06      331.33    123.40 o 
  -7  12   3      737.56      529.46     98.72 o 
  -6  12   3      279.80      282.83     36.01 o 
  -5  12   3      319.82      291.54     37.84 o 
  -4  12   3      358.77      418.89     34.55 o 
  -3  12   3      166.02      153.06     19.74 o 
  -2  12   3      267.54      256.65     25.70 o 
  -1  12   3      348.48      459.14     93.78 o 
   0  12   3      112.55       68.28     25.60 o 
   1  12   3      347.50      477.82     65.81 o 
   2  12   3      268.22      308.82     47.71 o 
   3  12   3      165.80      229.46     37.02 o 
   4  12   3      358.33      324.89     23.03 o 
   5  12   3      318.11      231.59     31.05 o 
   6  12   3      279.77      303.06     35.37 o 
   7  12   3      738.48      701.58     59.23 o 
   8  12   3      336.57      308.18     68.28 o 
   9  12   3      175.32       94.02     39.82 o 
  10  12   3       51.69       49.36     27.97 o 
  -9  13   3      129.50       74.04     64.17 o 
  -8  13   3      137.98       69.82    104.48 o 
  -7  13   3      163.25      148.08     49.36 o 
  -6  13   3       73.83      108.59     39.49 o 
  -5  13   3      362.98      332.87     20.28 o 
  -4  13   3      291.55      353.33     28.81 o 
  -3  13   3      765.11      774.53     35.37 o 
  -2  13   3      597.19      642.14     27.90 o 
  -1  13   3     1090.64     1133.08     35.00 o 
   0  13   3      437.70      445.46     49.36 o 
   1  13   3     1090.45     1041.11     93.78 o 
   2  13   3      597.26      611.43     24.10 o 
   3  13   3      767.14      765.51     64.17 o 
   4  13   3      291.64      328.01     55.03 o 
   5  13   3      362.11      364.35     21.38 o 
   6  13   3       74.36      111.14     40.13 o 
   7  13   3      163.63      103.24     38.34 o 
   8  13   3      137.74      161.24     62.52 o 
   9  13   3      129.63      119.97     33.13 o 
  -8  14   3       59.52       67.46     23.03 o 
  -7  14   3      397.17      386.40    125.04 o 
  -6  14   3      843.89      745.71     33.01 o 
  -5  14   3      217.77      204.58     14.31 o 
  -4  14   3      247.22      276.73     36.20 o 
  -3  14   3       68.68       88.49     25.57 o 
  -2  14   3      158.34      165.08     44.42 o 
  -1  14   3      256.35      306.64     20.99 o 
   0  14   3      192.62      180.22     84.73 o 
   1  14   3      256.32      318.61     42.58 o 
   2  14   3      158.28      135.64     33.37 o 
   3  14   3       68.87       95.67     51.83 o 
   4  14   3      248.29      278.56     33.73 o 
   5  14   3      217.24      209.14     64.99 o 
   6  14   3      842.92      812.06     71.43 o 
   7  14   3      397.76      463.95    120.11 o 
   8  14   3       59.44       89.77     23.36 o 
  -7  15   3      164.71      187.57     70.75 o 
  -6  15   3       97.36      102.15     28.24 o 
  -5  15   3       49.87       78.98     29.62 o 
  -4  15   3      167.19      203.12     41.88 o 
  -3  15   3      350.23      378.15     62.52 o 
  -2  15   3      417.27      469.02     33.02 o 
  -1  15   3        6.74       96.65     39.93 o 
   0  15   3        4.08       55.94     42.78 o 
   1  15   3        6.85        4.94     44.42 o 
   2  15   3      416.85      408.34     76.51 o 
   3  15   3      350.43      427.51     53.47 o 
   4  15   3      166.72      170.86     40.56 o 
   5  15   3       49.83      102.01     46.07 o 
   6  15   3       97.20      112.93     48.54 o 
   7  15   3      164.72      133.22     83.09 o 
  -6  16   3      142.80       26.33     36.20 o 
  -5  16   3      232.09      232.86     48.94 o 
  -3  16   3       40.75      199.18     48.54 o 
  -2  16   3       68.86       76.13     23.66 o 
  -1  16   3      318.00      298.66    106.12 o 
   0  16   3      548.41      374.66     37.84 o 
   1  16   3      317.69      259.52     30.39 o 
   2  16   3       69.20      101.62     39.49 o 
   3  16   3       40.52      144.79     34.55 o 
   4  16   3       39.07       14.81     29.62 o 
   5  16   3      232.28      303.33     60.05 o 
   6  16   3      142.66      205.52     52.65 o 
   7  16   3       24.02       90.49     39.49 o 
  -5  17   3       48.62      111.39     69.10 o 
  -4  17   3       44.21      114.39     71.57 o 
  -3  17   3      208.46      179.23     68.28 o 
  -2  17   3       62.89       72.82     60.88 o 
  -1  17   3       75.71       82.27     34.55 o 
   1  17   3       75.95      129.98     85.56 o 
   2  17   3       62.90      105.30    113.53 o 
   3  17   3      208.37      231.07     28.24 o 
   5  17   3       48.41       16.45     64.17 o 
  -4  18   3       74.61       36.20     42.78 o 
  -3  18   3       35.17       80.62     46.07 o 
  -2  18   3       43.52      200.15     88.85 o 
  -1  18   3       62.23      130.64    112.70 o 
   0  18   3       58.45       81.89     40.67 o 
   1  18   3       61.96      108.59     59.23 o 
   2  18   3       43.50       70.51     31.59 o 
   3  18   3       35.44      100.36     55.94 o 
   4  18   3       74.69       92.20     43.62 o 
  -1  19   3       73.49      117.75     39.52 o 
   0  19   3      183.78       66.38     59.23 o 
   1  19   3       73.62       62.52     57.59 o 
   0   0   4     1404.20     1355.74     18.10 o 
   1   0   4     5130.88     4998.96    192.50 o 
   2   0   4     6124.46     6324.21     51.00 o 
   3   0   4      325.33      349.37     21.39 o 
   4   0   4     2385.09     2416.08     18.92 o 
   5   0   4     8364.20     8495.27    177.69 o 
   6   0   4     4664.03     4793.47     97.07 o 
   7   0   4     2252.72     2210.96     22.78 o 
   8   0   4       17.84       19.74     32.91 o 
   9   0   4      120.78      112.83     19.13 o 
  10   0   4       62.58       95.43     23.03 o 
  11   0   4     1832.29     1777.00     92.14 o 
  12   0   4      346.40      209.18    102.83 o 
  13   0   4       34.83      151.12     69.93 o 
 -13   1   4      170.35      100.36     31.26 o 
 -11   1   4      232.10      229.20     32.08 o 
 -10   1   4      308.82      233.00     81.44 o 
  -9   1   4      607.60      743.68     81.44 o 
  -8   1   4     1111.75     1198.48     30.44 o 
  -7   1   4      370.77      377.16     24.68 o 
  -6   1   4     1105.08     1120.35     42.58 o 
  -5   1   4      846.00      841.60    191.68 o 
  -4   1   4     3541.97     3622.53     99.54 o 
  -3   1   4    19752.92    19187.47   2917.15 o 
  -2   1   4     4225.28     4103.47     16.45 o 
  -1   1   4    10201.86     9476.11    639.21 o 
   0   1   4    10443.94    11542.57   1008.58 o 
   1   1   4    10202.74     9902.14    960.87 o 
   2   1   4     4226.11     4382.50    356.21 o 
   3   1   4    19778.61    19727.09    180.16 o 
   4   1   4     3548.49     3536.34    129.16 o 
   5   1   4      843.82      753.85     15.12 o 
   6   1   4     1100.98     1154.33     26.33 o 
   7   1   4      371.08      362.12     28.31 o 
   8   1   4     1113.70     1108.68     43.60 o 
   9   1   4      605.72      662.85     40.31 o 
  10   1   4      308.61      290.77     27.97 o 
  11   1   4      232.35      220.15     25.61 o 
  12   1   4        2.48       79.22     36.37 o 
  13   1   4      170.80       11.52     57.59 o 
 -12   2   4      369.43      256.21     40.39 o 
 -11   2   4      827.95      800.97     25.61 o 
 -10   2   4     1125.71     1101.58     55.94 o 
  -9   2   4      193.56      184.42     25.50 o 
  -8   2   4      273.96      261.50     16.45 o 
  -7   2   4      995.76      980.27    167.82 o 
  -6   2   4     1043.66     1103.68     50.18 o 
  -5   2   4    10592.28    10191.95    259.14 o 
  -4   2   4     8408.94     8239.62    890.94 o 
  -3   2   4     2398.67     2227.76     24.68 o 
  -2   2   4     4552.30     4499.95     85.56 o 
  -1   2   4    11844.73    12204.03    296.16 o 
   0   2   4      541.14      484.20     22.21 o 
   1   2   4    11818.71    12105.68    355.39 o 
   2   2   4     4559.16     4453.08    260.78 o 
   3   2   4     2394.95     2322.63     67.46 o 
   4   2   4     8393.30     8847.07    131.63 o 
   5   2   4    10585.59    11239.26    154.15 o 
   6   2   4     1046.57     1093.52     30.44 o 
   7   2   4      996.32      945.86     19.90 o 
   8   2   4      275.25      281.50     15.43 o 
   9   2   4      191.95      178.79     31.26 o 
  10   2   4     1124.99     1133.18    213.89 o 
  11   2   4      829.97      782.64     40.31 o 
  12   2   4      370.32      410.59     47.53 o 
 -12   3   4      552.68      514.43     61.70 o 
 -11   3   4      196.48      185.19     54.30 o 
 -10   3   4      583.06      529.62     53.47 o 
  -9   3   4      609.53      602.99     37.02 o 
  -8   3   4       87.42       66.47     33.73 o 
  -7   3   4      530.99      522.89     11.52 o 
  -6   3   4     1097.32     1039.77     13.69 o 
  -5   3   4     2023.47     2037.63     79.80 o 
  -4   3   4     5766.64     5650.83     38.67 o 
  -3   3   4     2843.03     2986.25     83.91 o 
  -2   3   4    17886.40    17286.80    169.47 o 
  -1   3   4     3939.85     3839.00     16.21 o 
   0   3   4     2702.64     2448.24     32.60 o 
   1   3   4     3925.73     3997.62     77.78 o 
   2   3   4    17877.03    18042.47    347.98 o 
   3   3   4     2843.64     2936.09    120.11 o 
   4   3   4     5763.47     5955.67    210.60 o 
   5   3   4     2027.01     2077.59     19.17 o 
   6   3   4     1099.00     1064.31     26.08 o 
   7   3   4      529.75      580.68     47.71 o 
   8   3   4       87.76       83.33     19.68 o 
   9   3   4      609.92      636.77     38.66 o 
  10   3   4      582.82      602.22    109.41 o 
  11   3   4      196.82      272.56     31.18 o 
  12   3   4      552.90      561.37    156.31 o 
 -12   4   4       30.08       18.10     14.81 o 
 -11   4   4      255.67      248.44     19.74 o 
 -10   4   4      964.70      952.06     25.87 o 
  -9   4   4      740.34      739.18     39.50 o 
  -8   4   4      905.77      888.02     29.24 o 
  -7   4   4      695.23      638.60     26.33 o 
  -6   4   4      183.93      157.20     20.57 o 
  -5   4   4     1583.91     1654.89     72.39 o 
  -4   4   4     8554.40     8880.97     45.32 o 
  -3   4   4     4675.49     4529.21    112.70 o 
  -2   4   4     5211.58     4923.86     90.49 o 
  -1   4   4     5787.07     5630.87     57.59 o 
   0   4   4     3980.09     3804.96     39.49 o 
   1   4   4     5785.95     5814.23    185.92 o 
   2   4   4     5217.80     5060.30     73.22 o 
   3   4   4     4682.25     4928.28    133.27 o 
   4   4   4     8565.63     8959.34     73.22 o 
   5   4   4     1586.39     1550.79     36.07 o 
   6   4   4      183.40      164.60     18.61 o 
   7   4   4      695.76      683.57     83.91 o 
   8   4   4      906.25      797.62    104.48 o 
   9   4   4      737.28      835.00     26.49 o 
  10   4   4      964.49      926.66     26.15 o 
  11   4   4      256.29      310.75     39.49 o 
  12   4   4       30.16      123.28     37.84 o 
 -12   5   4      549.10      232.88    250.91 o 
 -11   5   4      376.25      265.88     91.32 o 
 -10   5   4      404.97      392.60     14.81 o 
  -9   5   4       60.48       89.11     14.05 o 
  -8   5   4       89.05       88.12     24.68 o 
  -7   5   4      609.16      635.93     16.69 o 
  -6   5   4     5351.58     5131.04    233.64 o 
  -5   5   4     1768.19     1670.33    126.69 o 
  -4   5   4     5059.53     5047.12     99.54 o 
  -3   5   4     1875.60     2006.41     46.07 o 
  -2   5   4     4260.26     4321.42     42.78 o 
  -1   5   4     2000.56     1946.41     22.47 o 
   0   5   4     2791.63     2713.80     20.57 o 
   1   5   4     2005.67     1965.50     74.86 o 
   2   5   4     4266.32     4450.29    126.69 o 
   3   5   4     1875.06     2141.07     93.78 o 
   4   5   4     5063.49     5394.41    273.12 o 
   5   5   4     1770.68     1807.33     19.27 o 
   6   5   4     5352.76     5465.92    195.79 o 
   7   5   4      610.29      597.12     21.57 o 
   8   5   4       89.00       96.90     19.74 o 
   9   5   4       60.61       88.10     47.71 o 
  10   5   4      405.11      429.83     34.26 o 
  11   5   4      377.14      339.46    104.48 o 
  12   5   4      549.61      452.73    142.32 o 
 -12   6   4       80.84       85.56     44.42 o 
 -11   6   4      189.30      296.16     31.26 o 
 -10   6   4      591.68      635.24    205.66 o 
  -9   6   4      671.28      574.89     50.18 o 
  -8   6   4     1310.12     1313.74     51.83 o 
  -6   6   4      390.54      398.64     12.91 o 
  -5   6   4       97.02       94.43     32.91 o 
  -4   6   4     3975.99     3807.82    117.64 o 
  -3   6   4     6697.55     6537.11    264.07 o 
  -2   6   4     5421.14     5323.27     83.91 o 
  -1   6   4     3312.13     3272.94     14.61 o 
   0   6   4     1821.37     1892.92     20.45 o 
   1   6   4     3318.13     3511.11     27.58 o 
   2   6   4     5416.30     5467.41     75.68 o 
   3   6   4     6691.95     6996.51     99.74 o 
   4   6   4     3979.65     4088.77     34.90 o 
   5   6   4       98.32       87.75     22.21 o 
   6   6   4      389.75      407.29     32.41 o 
   7   6   4        1.52       16.45     23.03 o 
   8   6   4     1310.45     1348.79     51.83 o 
   9   6   4      670.16      637.17     40.70 o 
  10   6   4      591.23      687.65     79.80 o 
  11   6   4      189.45      191.54     35.54 o 
  12   6   4       80.96       95.43     47.71 o 
 -12   7   4      161.51      139.85     46.07 o 
 -11   7   4      123.88      202.37     83.91 o 
 -10   7   4      444.20      272.55    151.37 o 
  -9   7   4      645.53      587.38    106.12 o 
  -8   7   4      438.03      298.54     78.98 o 
  -7   7   4     1224.02     1164.96     26.33 o 
  -6   7   4     2183.94     2086.26    152.19 o 
  -5   7   4     2296.53     2388.59     70.94 o 
  -4   7   4     1295.35     1248.31     69.93 o 
  -3   7   4     7481.74     7465.55    210.60 o 
  -2   7   4      333.71      314.69     25.24 o 
  -1   7   4     1080.51     1054.29     39.83 o 
   0   7   4     6925.50     6770.90     52.65 o 
   1   7   4     1086.98     1101.51     44.81 o 
   2   7   4      335.83      351.73     23.86 o 
   3   7   4     7471.09     7651.55     66.14 o 
   4   7   4     1303.19     1381.48     59.66 o 
   5   7   4     2297.86     2422.19     30.39 o 
   6   7   4     2184.72     2158.07     47.71 o 
   7   7   4     1223.05     1114.99     49.60 o 
   8   7   4      437.01      452.27     42.78 o 
   9   7   4      648.33      562.08     42.78 o 
  10   7   4      443.76      407.45     37.07 o 
  11   7   4      124.25      126.69     31.26 o 
  12   7   4      161.56       87.59     34.63 o 
 -11   8   4      227.36      102.01     31.26 o 
 -10   8   4       24.56       18.29     30.44 o 
  -9   8   4      170.05      133.27     52.65 o 
  -8   8   4      622.28      595.88     22.21 o 
  -7   8   4     1496.65     1491.73     75.68 o 
  -6   8   4      342.71      360.47      9.87 o 
  -5   8   4     1873.62     1913.71     78.15 o 
  -4   8   4      687.75      684.45     12.49 o 
  -3   8   4      750.70      817.39     28.79 o 
  -2   8   4     5662.32     5844.17     36.66 o 
  -1   8   4      833.60      796.91     21.39 o 
   0   8   4     3109.74     3166.57     51.00 o 
   1   8   4      836.91      784.56     34.79 o 
   2   8   4     5658.04     5883.55     68.57 o 
   3   8   4      752.05      840.76     33.95 o 
   4   8   4      685.09      638.61     33.00 o 
   5   8   4     1875.38     1898.63     45.32 o 
   6   8   4      341.70      338.60     23.03 o 
   7   8   4     1493.54     1577.11     36.64 o 
   8   8   4      622.09      663.30     31.94 o 
   9   8   4      169.67      153.96     46.07 o 
  10   8   4       24.36      136.56    105.30 o 
  11   8   4      226.85      116.82     47.71 o 
 -11   9   4       77.33      157.95     64.17 o 
 -10   9   4      124.80      113.53     32.91 o 
  -9   9   4      970.67      477.78    376.78 o 
  -8   9   4      316.41      325.62     92.14 o 
  -7   9   4      369.74      256.45     62.52 o 
  -6   9   4      483.42      398.03     26.33 o 
  -5   9   4     1476.15     1487.75     58.41 o 
  -4   9   4     1880.04     1897.92     26.44 o 
  -3   9   4     2122.29     2204.89     20.39 o 
  -2   9   4     1457.97     1486.06     25.40 o 
  -1   9   4      296.58      296.71     53.47 o 
   0   9   4      101.90      113.72     36.20 o 
   1   9   4      296.09      257.81     19.72 o 
   2   9   4     1456.02     1351.31     51.83 o 
   3   9   4     2126.51     2095.98     83.91 o 
   4   9   4     1881.93     1874.41     83.09 o 
   5   9   4     1475.27     1383.71     24.13 o 
   6   9   4      483.14      423.86     31.35 o 
   7   9   4      369.68      356.55     40.31 o 
   8   9   4      316.53      322.95     27.38 o 
   9   9   4      971.06      772.27     88.85 o 
  10   9   4      124.88      167.00     41.07 o 
  11   9   4       77.34      121.75     51.00 o 
 -11  10   4      270.59      248.44     49.36 o 
 -10  10   4       53.54      144.79     46.07 o 
  -9  10   4       65.28       18.41     37.84 o 
  -8  10   4       62.42       50.35     51.83 o 
  -7  10   4      859.94      881.89     18.18 o 
  -6  10   4      375.62      377.36     23.03 o 
  -5  10   4     1176.31     1186.31    150.55 o 
  -4  10   4     1405.74     1314.37     75.68 o 
  -3  10   4      171.68      134.52     24.68 o 
  -2  10   4       96.22       98.87     12.03 o 
  -1  10   4     2151.82     2154.52     41.96 o 
   0  10   4     2308.64     2288.16    136.56 o 
   1  10   4     2151.59     2078.04     52.65 o 
   2  10   4       97.01       42.89     15.66 o 
   3  10   4      171.38      247.75     25.28 o 
   4  10   4     1403.11     1398.22     47.48 o 
   5  10   4     1174.40     1305.70     49.19 o 
   6  10   4      377.39      392.90     24.44 o 
   7  10   4      861.87      874.80     49.36 o 
   8  10   4       62.10       56.96     17.06 o 
   9  10   4       65.43       65.81     26.00 o 
  10  10   4       53.58      107.65     46.89 o 
  11  10   4      271.20      177.88     36.21 o 
 -10  11   4       68.15      202.37     59.23 o 
  -9  11   4      267.01      317.55     69.10 o 
  -8  11   4      370.66      340.63    129.16 o 
  -7  11   4      908.46      749.64    173.58 o 
  -6  11   4      157.13      148.08     27.27 o 
  -5  11   4      221.53      246.51     23.41 o 
  -4  11   4      430.92      454.70     25.93 o 
  -3  11   4     2191.81     2140.49     53.47 o 
  -2  11   4     1213.40     1170.02     27.27 o 
  -1  11   4     2214.45     2187.29     48.94 o 
   0  11   4       21.74      113.53     36.20 o 
   1  11   4     2212.52     2147.83     36.20 o 
   2  11   4     1214.12     1246.58     36.20 o 
   3  11   4     2193.05     2286.05     78.98 o 
   4  11   4      430.39      447.53     25.29 o 
   5  11   4      221.52      243.02     62.52 o 
   6  11   4      157.94      194.32     50.18 o 
   7  11   4      907.53      835.34     55.18 o 
   8  11   4      369.89      353.10     47.71 o 
   9  11   4      266.39      220.25     30.59 o 
 -10  12   4      229.01      151.37     65.81 o 
  -9  12   4       80.46      161.24     52.65 o 
  -8  12   4       98.73      154.66     64.17 o 
  -7  12   4      286.71      214.41     46.89 o 
  -6  12   4      336.38      261.57     64.99 o 
  -5  12   4      268.46      267.87     36.20 o 
  -4  12   4      598.21      585.13     31.26 o 
  -3  12   4      820.60      850.04     23.03 o 
  -2  12   4      191.31      200.92     15.44 o 
  -1  12   4      316.61      328.00     35.84 o 
   0  12   4      217.84      185.90     30.39 o 
   1  12   4      317.18      377.91     72.39 o 
   2  12   4      190.82      214.21     19.74 o 
   3  12   4      821.17      864.26     34.55 o 
   4  12   4      598.22      583.74     41.69 o 
   5  12   4      269.25      302.95     19.74 o 
   6  12   4      336.40      400.91     41.29 o 
   7  12   4      286.34      188.40     46.07 o 
   8  12   4       98.88       80.42     30.05 o 
   9  12   4       80.65      100.54     37.84 o 
  10  12   4      229.13       29.62     42.78 o 
  -9  13   4       84.90       47.71     41.13 o 
  -8  13   4      127.60      148.08     49.36 o 
  -7  13   4      401.24      335.43    124.22 o 
  -6  13   4      464.82      474.85     84.73 o 
  -5  13   4      114.19      120.36     41.96 o 
  -4  13   4      293.79      299.63     20.14 o 
  -3  13   4      174.77      203.69     29.28 o 
  -2  13   4      198.40      206.92     41.13 o 
  -1  13   4      510.53      581.59     26.65 o 
   0  13   4     1887.97     1822.60    158.77 o 
   1  13   4      510.41      495.70     20.10 o 
   2  13   4      199.00      179.43     23.86 o 
   3  13   4      173.96      128.70     37.84 o 
   4  13   4      294.35      288.73     78.98 o 
   5  13   4      113.94      197.88     40.31 o 
   6  13   4      463.94      480.62     47.09 o 
   7  13   4      400.92      446.20     49.02 o 
   8  13   4      127.88      149.89     37.10 o 
   9  13   4       85.05       55.94     24.68 o 
  -8  14   4      236.50      309.32     85.56 o 
  -7  14   4       59.66       77.99     31.26 o 
  -6  14   4        8.30       58.96     22.58 o 
  -5  14   4      192.05      194.65     27.97 o 
  -4  14   4      499.08      532.10     48.02 o 
  -3  14   4      271.82      311.47     29.19 o 
  -2  14   4      405.82      405.27     21.39 o 
  -1  14   4       63.15      127.02     25.50 o 
   0  14   4      102.37       85.25     32.91 o 
   1  14   4       63.42      104.95     19.68 o 
   2  14   4      405.78      361.97     34.67 o 
   3  14   4      271.65      312.30     68.28 o 
   4  14   4      498.74      557.84     33.14 o 
   5  14   4      192.23      254.03     38.04 o 
   6  14   4        8.35       80.62     36.20 o 
   7  14   4       59.76       99.77     25.28 o 
   8  14   4      235.77      313.52    176.87 o 
  -7  15   4       79.35      131.36     80.62 o 
  -6  15   4      249.60      220.78     29.85 o 
  -5  15   4      200.04      212.50     38.66 o 
  -4  15   4       34.79      109.07     34.55 o 
  -3  15   4       27.97       69.28     19.90 o 
  -2  15   4       26.80       32.91     36.20 o 
  -1  15   4       59.89      113.53     78.98 o 
   0  15   4      830.65      816.57     56.76 o 
   1  15   4       60.14      110.24     42.78 o 
   2  15   4       26.66      136.56     44.42 o 
   3  15   4       27.89      113.53     49.36 o 
   4  15   4       34.57      105.32     30.44 o 
   5  15   4      200.11      231.89     86.38 o 
   6  15   4      249.84      332.63     28.77 o 
   7  15   4       79.28       65.64     60.88 o 
   8  15   4       44.43      126.69     46.07 o 
  -6  16   4       98.99       16.45     16.45 o 
  -5  16   4       49.64       95.43     23.03 o 
  -4  16   4      133.63      117.52     43.60 o 
  -3  16   4       26.66       88.20     50.18 o 
  -2  16   4      293.03      335.00     37.02 o 
  -1  16   4      229.13      338.58     40.31 o 
   0  16   4       32.72       60.05     24.43 o 
   1  16   4      229.58      275.84     25.52 o 
   2  16   4      292.89      210.83     66.64 o 
   3  16   4       26.90       92.14     36.07 o 
   4  16   4      133.74      174.92     33.79 o 
   5  16   4       49.75       36.20     26.33 o 
   6  16   4       99.01       73.55     60.88 o 
  -5  17   4      171.55       74.09     27.97 o 
  -4  17   4      109.25      126.69     23.03 o 
  -3  17   4       41.57       65.81     37.84 o 
  -2  17   4       48.39      181.19     53.47 o 
  -1  17   4        9.98       41.13     41.13 o 
   0  17   4      182.48      312.52     58.41 o 
   1  17   4       10.04       21.39     52.65 o 
   2  17   4       48.30      126.69     54.30 o 
   3  17   4       41.10       55.94     39.49 o 
   4  17   4      109.31      121.07     29.15 o 
   5  17   4      171.72       96.07     29.65 o 
  -4  18   4        5.65       78.98     29.62 o 
  -2  18   4        1.68       84.21     36.52 o 
  -1  18   4       99.77       97.18     63.34 o 
   0  18   4       72.32       98.57     38.29 o 
   1  18   4       99.95      296.16    123.40 o 
   3  18   4        9.71       41.53     40.99 o 
   4  18   4        5.62       35.27     35.31 o 
   0  19   4        7.53       66.74     40.32 o 
   1   0   5     5540.63     6307.21    337.29 o 
   2   0   5     6544.75     6309.59     92.14 o 
   3   0   5     4245.05     4308.69     59.23 o 
   4   0   5     8380.35     8018.30     21.85 o 
   5   0   5     2588.67     2569.72     39.49 o 
   6   0   5      297.05      340.72     49.36 o 
   7   0   5       64.35       52.29      8.83 o 
   8   0   5     3263.36     3408.36     97.07 o 
   9   0   5      377.09      417.42     37.02 o 
  10   0   5     2236.99     2256.64     46.72 o 
  11   0   5       18.72        8.95     18.41 o 
 -12   1   5      288.94      283.34     73.22 o 
 -11   1   5      175.54      148.85     29.62 o 
 -10   1   5      773.16      781.84     32.08 o 
  -9   1   5      208.45      253.65     17.45 o 
  -8   1   5      764.82      697.23     51.00 o 
  -7   1   5      638.36      640.09     16.45 o 
  -6   1   5     7096.41     6927.57     74.86 o 
  -5   1   5       45.01       62.08     17.28 o 
  -4   1   5     4136.35     4044.49     56.76 o 
  -3   1   5     5958.60     5878.03     69.10 o 
  -2   1   5     5602.29     5651.66    106.95 o 
  -1   1   5     1387.44     1297.30     35.56 o 
   0   1   5     6964.28     6853.73    370.20 o 
   1   1   5     1387.29     1473.96    176.05 o 
   2   1   5     5608.12     5541.31    222.94 o 
   3   1   5     5967.59     6361.50     60.88 o 
   4   1   5     4136.01     4049.35     64.99 o 
   5   1   5       44.68       26.33     16.29 o 
   6   1   5     7094.96     7494.88    165.35 o 
   7   1   5      636.97      644.96     32.91 o 
   8   1   5      763.59      748.58     24.33 o 
   9   1   5      208.04      273.81     32.79 o 
  10   1   5      773.16      754.70     27.63 o 
  11   1   5      175.59      163.43     42.58 o 
  12   1   5      289.10      286.89     96.25 o 
 -12   2   5       10.72       29.02     12.91 o 
 -11   2   5      388.56      397.25     82.27 o 
 -10   2   5      332.30      338.90     14.59 o 
  -9   2   5      443.85      432.26     26.33 o 
  -8   2   5     1708.97     1514.95    101.19 o 
  -7   2   5     3006.76     2799.18    167.82 o 
  -6   2   5       59.47       74.90      7.68 o 
  -5   2   5     5363.56     5288.29     36.33 o 
  -4   2   5     1589.67     1386.86     56.76 o 
  -3   2   5      996.10     1028.32     16.45 o 
  -2   2   5     9105.07     9276.20     45.83 o 
  -1   2   5      825.37      798.20     28.79 o 
   0   2   5    13143.24    12889.20     28.04 o 
   1   2   5      828.01      817.30     33.73 o 
   2   2   5     9074.71     9368.91    283.82 o 
   3   2   5      995.44     1074.74     19.74 o 
   4   2   5     1589.24     1506.35     35.46 o 
   5   2   5     5356.54     5675.06    306.03 o 
   6   2   5       59.74       41.13     19.74 o 
   7   2   5     3008.61     3027.26     84.73 o 
   8   2   5     1709.54     1671.31    134.09 o 
   9   2   5      443.63      422.41     52.65 o 
  10   2   5      332.94      293.17     41.11 o 
  11   2   5      389.72      465.69     49.60 o 
  12   2   5       10.67       27.13     29.52 o 
 -12   3   5       72.36      100.43     36.20 o 
 -11   3   5      176.30      165.02     20.93 o 
 -10   3   5      674.70      707.67     23.86 o 
  -9   3   5     1884.03     1554.19    125.87 o 
  -8   3   5       90.04       82.86     20.57 o 
  -7   3   5      726.13      706.57    149.72 o 
  -6   3   5     3725.36     3673.71    102.01 o 
  -5   3   5     2042.59     2209.33    100.36 o 
  -4   3   5     5679.56     5687.87    134.92 o 
  -3   3   5     7056.73     6972.86    192.50 o 
  -2   3   5     9262.18     8890.93    276.41 o 
  -1   3   5     4020.44     4008.51     73.22 o 
   0   3   5    24796.20    25125.20    588.20 o 
   1   3   5     4028.69     4045.47     49.36 o 
   2   3   5     9253.93     9058.15    196.62 o 
   3   3   5     7068.84     7205.79    272.30 o 
   4   3   5     5672.60     5903.40    208.13 o 
   5   3   5     2048.10     2026.27     38.33 o 
   6   3   5     3725.30     3943.20    598.90 o 
   7   3   5      730.21      783.55     37.37 o 
   8   3   5       89.59      111.35     32.60 o 
   9   3   5     1879.89     1909.90     29.40 o 
  10   3   5      674.96      674.17     40.61 o 
  11   3   5      175.85      337.65     74.86 o 
  12   3   5       72.26       57.59     36.20 o 
 -12   4   5       10.76       11.52      8.23 o 
 -11   4   5      515.93      509.07     77.33 o 
 -10   4   5      123.87      124.17     15.12 o 
  -9   4   5       12.81       46.07     16.45 o 
  -8   4   5      138.67      154.66     46.07 o 
  -7   4   5     2937.87     2778.94     95.43 o 
  -6   4   5     1261.90     1217.61    309.32 o 
  -5   4   5     5535.81     5327.54     55.94 o 
  -4   4   5      131.91      187.57     21.39 o 
  -3   4   5      135.95      102.01     14.81 o 
  -2   4   5     3193.43     3202.23    251.73 o 
  -1   4   5     4939.08     4745.89    106.12 o 
   0   4   5     7412.62     7473.32     78.15 o 
   1   4   5     4939.22     4770.84     44.42 o 
   2   4   5     3191.43     3324.78     37.02 o 
   3   4   5      135.41      128.20     22.21 o 
   4   4   5      132.13      216.16     10.65 o 
   5   4   5     5528.27     5618.57     95.43 o 
   6   4   5     1261.64     1262.66     31.53 o 
   7   4   5     2937.93     3135.45     64.17 o 
   8   4   5      137.43      172.42     41.07 o 
   9   4   5       12.67       73.96     35.37 o 
  10   4   5      123.81      121.75     31.26 o 
  11   4   5      516.16      533.99     32.91 o 
  12   4   5       10.86       78.11     30.42 o 
 -12   5   5      125.19       70.75     83.09 o 
 -11   5   5       21.35       95.43     23.03 o 
 -10   5   5      195.00       70.69     27.97 o 
  -9   5   5     1273.14     1195.47    183.45 o 
  -8   5   5      737.51      704.06    102.83 o 
  -7   5   5     1984.71     1846.24     97.07 o 
  -6   5   5       25.85       23.03     23.03 o 
  -5   5   5      867.01      732.17     13.16 o 
  -4   5   5      429.72      447.53     16.45 o 
  -3   5   5    11857.91    11549.01    164.53 o 
  -2   5   5      989.31      947.21     13.69 o 
  -1   5   5     6129.36     6051.30     50.18 o 
   0   5   5        4.51       20.84      8.83 o 
   1   5   5     6125.03     6114.37     89.77 o 
   2   5   5      989.06      962.55     31.26 o 
   3   5   5    11861.48    11786.00    210.60 o 
   4   5   5      431.65      386.41     55.12 o 
   5   5   5      864.56      825.99     30.89 o 
   6   5   5       25.81       19.01     15.42 o 
   7   5   5     1988.13     2038.81     30.90 o 
   8   5   5      735.89      848.14    156.31 o 
   9   5   5     1273.70     1364.89     29.24 o 
  10   5   5      195.10      241.37     54.53 o 
  11   5   5       21.21       46.89     23.18 o 
  12   5   5      125.09       77.46     51.00 o 
 -12   6   5      109.94      161.24     55.94 o 
 -11   6   5      370.72      389.94     24.68 o 
 -10   6   5      171.94      108.59     64.17 o 
  -9   6   5      453.71      404.75     46.07 o 
  -8   6   5      851.21      789.75     72.39 o 
  -7   6   5     1987.44     1980.96     80.62 o 
  -6   6   5      218.85      205.66     62.52 o 
  -5   6   5     3363.70     3222.14    712.42 o 
  -4   6   5     1346.27     1307.50     55.94 o 
  -3   6   5      848.55      878.70     38.67 o 
  -2   6   5      126.05      117.69     12.49 o 
  -1   6   5     9670.30     9840.27    122.41 o 
   0   6   5      139.58      152.28     13.04 o 
   1   6   5     9677.04     9807.96    278.88 o 
   2   6   5      126.49      125.86     18.92 o 
   3   6   5      847.74      899.47     24.10 o 
   4   6   5     1345.24     1377.68     32.91 o 
   5   6   5     3362.68     3369.71     37.02 o 
   6   6   5      217.38      259.16     44.42 o 
   7   6   5     1988.39     2055.35     42.77 o 
   8   6   5      850.76      790.95     46.89 o 
   9   6   5      453.99      398.52     68.28 o 
  10   6   5      172.56      192.50     60.88 o 
  11   6   5      370.48      296.47    148.90 o 
  12   6   5      109.87      128.49     37.16 o 
 -12   7   5      117.11        6.58     62.52 o 
  -9   7   5      638.29      631.80     39.49 o 
  -8   7   5      924.25      964.16     24.68 o 
  -7   7   5     1068.49     1061.23     32.91 o 
  -6   7   5     1067.30     1061.60    128.33 o 
  -5   7   5      291.84      247.08     11.52 o 
  -4   7   5     2194.84     2030.59     38.33 o 
  -3   7   5     4302.74     4022.56     65.81 o 
  -2   7   5       18.14       16.45      8.23 o 
  -1   7   5     1360.80     1290.01     12.80 o 
   0   7   5     3846.32     3986.83     32.08 o 
   1   7   5     1359.30     1392.27     31.63 o 
   2   7   5       18.25       59.23     18.10 o 
   3   7   5     4303.96     4259.44     58.41 o 
   4   7   5     2192.56     2170.82     70.75 o 
   5   7   5      290.53      261.99     20.12 o 
   6   7   5     1067.66     1163.14     28.89 o 
   7   7   5     1067.50     1005.68     74.86 o 
   8   7   5      925.59      919.80     54.30 o 
   9   7   5      638.51      615.69     54.30 o 
  10   7   5       16.74       97.07     32.91 o 
  11   7   5        2.15       60.75     35.37 o 
  12   7   5      116.62      101.51     31.05 o 
 -11   8   5      230.32      202.37     39.49 o 
 -10   8   5      331.89      350.45     52.65 o 
  -9   8   5      389.88      360.32     54.30 o 
  -8   8   5     1017.26     1061.23     41.13 o 
  -7   8   5      213.32       39.34    129.98 o 
  -6   8   5       13.60        9.99     11.52 o 
  -5   8   5     2416.48     2255.14     74.04 o 
  -4   8   5     2276.91     2152.73     53.47 o 
  -3   8   5      950.14      935.11     29.43 o 
  -2   8   5     7082.92     6984.73     53.47 o 
  -1   8   5     2077.76     2099.55     35.37 o 
   0   8   5      362.95      371.20     38.66 o 
   1   8   5     2081.32     2223.34     37.92 o 
   2   8   5     7086.36     7103.65    107.77 o 
   3   8   5      950.44      928.47     29.98 o 
   4   8   5     2275.09     2346.26     60.88 o 
   5   8   5     2414.78     2485.07     52.34 o 
   6   8   5       13.79       63.90     28.46 o 
   7   8   5      213.93      239.63     37.84 o 
   8   8   5     1016.66     1031.54     27.38 o 
   9   8   5      389.38      277.23     32.42 o 
  10   8   5      333.08      327.19     26.44 o 
  11   8   5      231.05      174.41     55.12 o 
 -10   9   5      125.27      222.12     49.36 o 
  -9   9   5       47.58       42.78     26.33 o 
  -8   9   5      231.00      278.06     37.84 o 
  -7   9   5      224.12      142.62     23.86 o 
  -6   9   5     2007.99     1981.09    260.78 o 
  -5   9   5      624.82      570.36     30.44 o 
  -4   9   5      104.24       96.66      7.96 o 
  -3   9   5      406.80      404.75     17.65 o 
  -2   9   5      741.13      700.79     33.39 o 
  -1   9   5      697.38      694.95     15.80 o 
   0   9   5     5106.56     5189.81    138.21 o 
   1   9   5      698.10      703.34     40.31 o 
   2   9   5      740.52      791.48     22.13 o 
   3   9   5      405.23      414.25     28.10 o 
   4   9   5      104.12       71.68     25.52 o 
   5   9   5      625.32      567.36     58.41 o 
   6   9   5     2003.96     2161.88     39.56 o 
   7   9   5      223.53      258.33     43.78 o 
   8   9   5      231.07      331.57     54.30 o 
   9   9   5       47.50       75.36     24.64 o 
  10   9   5      125.01      155.44     29.51 o 
  11   9   5       69.07       59.23     59.23 o 
 -11  10   5       47.10       82.27     55.94 o 
  -9  10   5       88.74      151.37     54.30 o 
  -8  10   5     1297.41     1225.76     44.42 o 
  -7  10   5      239.35      140.17     25.50 o 
  -6  10   5      246.41      186.12     26.01 o 
  -5  10   5      688.52      665.36     19.26 o 
  -4  10   5     1523.27     1470.76      9.80 o 
  -3  10   5      306.78      311.56     14.91 o 
  -2  10   5     3570.56     3511.11     36.74 o 
  -1  10   5      575.73      538.51     16.84 o 
   1  10   5      575.81      607.97     19.02 o 
   2  10   5     3572.04     3572.88     32.58 o 
   3  10   5      308.64      286.09     29.62 o 
   4  10   5     1523.33     1618.36     56.76 o 
   5  10   5      689.21      719.23     42.78 o 
   6  10   5      245.94      336.39     58.41 o 
   7  10   5      239.37      161.53     29.62 o 
   8  10   5     1298.75     1280.17     60.05 o 
   9  10   5       88.94      136.56     24.68 o 
  10  10   5      125.87      120.22     67.26 o 
 -10  11   5      246.61      304.38    116.82 o 
  -9  11   5      106.12      210.60     70.75 o 
  -8  11   5      112.02      174.40     57.59 o 
  -7  11   5       15.13        9.78     11.22 o 
  -6  11   5     1017.60      910.27     97.07 o 
  -5  11   5      283.81      340.76     26.46 o 
  -4  11   5     1286.01     1271.83     22.13 o 
  -3  11   5      293.37      305.70     18.10 o 
  -2  11   5      430.80      491.37    102.01 o 
  -1  11   5      241.53      264.04     23.71 o 
   0  11   5     2990.06     2893.04    111.88 o 
   1  11   5      242.21      291.60     24.64 o 
   2  11   5      429.96      439.27     16.60 o 
   3  11   5      294.49      250.31     55.12 o 
   4  11   5     1284.63     1236.53     32.22 o 
   5  11   5      282.44      327.42     30.39 o 
   6  11   5     1017.67      973.54     48.54 o 
   7  11   5       15.14       13.16     51.00 o 
   8  11   5      111.86      202.46     49.36 o 
   9  11   5      105.77      170.47     31.26 o 
  10  11   5      246.65      233.64     65.81 o 
 -10  12   5       53.60       59.23     52.65 o 
  -8  12   5      500.78      510.05     46.07 o 
  -7  12   5      664.57      689.90    115.99 o 
  -6  12   5      435.13      375.14     60.05 o 
  -5  12   5      293.63      295.45     31.95 o 
  -4  12   5      796.34      741.96     38.67 o 
  -3  12   5      140.28      163.06     20.57 o 
  -2  12   5      520.51      540.39     26.63 o 
  -1  12   5      542.53      532.23     37.84 o 
   0  12   5       49.85       78.98     41.13 o 
   1  12   5      543.16      559.68     32.91 o 
   2  12   5      522.10      470.95     52.65 o 
   3  12   5      139.98      120.48     25.70 o 
   4  12   5      798.24      861.46     44.42 o 
   5  12   5      292.03      318.14     37.09 o 
   6  12   5      435.68      439.83     47.19 o 
   7  12   5      665.63      646.14     54.30 o 
   8  12   5      500.66      612.14     51.83 o 
   9  12   5       33.82       80.56     31.22 o 
  10  12   5       53.40       90.49     31.26 o 
  -9  13   5      325.44      317.55     82.27 o 
  -7  13   5      155.13       57.04     53.47 o 
  -6  13   5      222.87      195.87     20.29 o 
  -5  13   5      245.54      207.47     19.74 o 
  -4  13   5      218.93      250.14     43.78 o 
  -3  13   5     1359.54     1436.26     32.57 o 
  -2  13   5      431.72      510.14     52.85 o 
  -1  13   5      277.31      266.79     21.39 o 
   0  13   5       48.11       59.50     21.31 o 
   1  13   5      277.24      298.34     22.65 o 
   2  13   5      431.79      411.83     32.08 o 
   3  13   5     1361.79     1457.51     69.10 o 
   4  13   5      217.18      182.72     23.41 o 
   5  13   5      244.94      251.88     31.34 o 
   6  13   5      224.12      201.85     33.73 o 
   7  13   5      154.80      213.89     59.23 o 
   8  13   5       20.48       68.19     31.35 o 
   9  13   5      325.85      180.99     27.97 o 
  -8  14   5       62.30       82.27     39.49 o 
  -7  14   5      384.71      335.64     55.94 o 
  -6  14   5      378.57      333.45     43.60 o 
  -5  14   5      509.44      456.38     16.45 o 
  -4  14   5       33.32       67.96     32.08 o 
  -3  14   5       36.63      121.75     34.55 o 
  -2  14   5      212.72      139.21     35.12 o 
  -1  14   5      483.67      577.89     59.23 o 
   0  14   5      143.19      153.29     34.55 o 
   1  14   5      482.79      491.04     34.55 o 
   2  14   5      212.65      226.25     22.21 o 
   3  14   5       36.60       58.40     35.47 o 
   4  14   5       33.31       85.56     49.36 o 
   5  14   5      509.37      551.46     48.26 o 
   6  14   5      378.78      449.49     59.23 o 
   7  14   5      384.73      282.11     54.30 o 
  -7  15   5       89.54      110.24     49.36 o 
  -6  15   5       28.77       66.42     33.52 o 
  -5  15   5       31.11       92.37     26.91 o 
  -3  15   5      470.05      536.89     34.55 o 
  -2  15   5       93.02      149.56     55.94 o 
  -1  15   5       61.23       53.62     50.18 o 
   0  15   5      182.05      137.65     34.28 o 
   1  15   5       61.19      104.08     26.44 o 
   2  15   5       93.33      192.50     74.04 o 
   3  15   5      468.92      495.20     50.18 o 
   5  15   5       31.28       85.56     59.23 o 
   7  15   5       89.83      116.82     82.27 o 
  -6  16   5       76.45       52.65     27.97 o 
  -5  16   5      359.68      264.41     77.33 o 
  -4  16   5      138.23      136.90     31.05 o 
  -2  16   5       32.90      152.48     31.89 o 
  -1  16   5      334.79      358.69     40.48 o 
   0  16   5       58.57       96.65     22.47 o 
   1  16   5      334.38      293.92     38.18 o 
   2  16   5       33.18       84.49     30.44 o 
   3  16   5        0.64       17.24     40.02 o 
   4  16   5      138.27      176.02     45.25 o 
   5  16   5      359.92      199.67     91.32 o 
   6  16   5       76.40       90.49     54.30 o 
  -4  17   5       25.15      113.53     49.36 o 
  -3  17   5      127.77       75.98     26.00 o 
  -2  17   5       58.06       38.60     34.88 o 
  -1  17   5       67.72      113.53     37.84 o 
   0  17   5       49.05       88.19     48.54 o 
   1  17   5       67.78       88.89     42.78 o 
   2  17   5       57.93      105.30     52.65 o 
   3  17   5      127.90      164.81     32.91 o 
   4  17   5       25.08      119.12     43.34 o 
   5  17   5        3.09      269.83     62.52 o 
  -3  18   5       12.90       60.88     42.78 o 
  -2  18   5       77.65      126.69     75.68 o 
  -1  18   5       72.32       67.14     66.64 o 
   0  18   5        1.48      121.75     87.20 o 
   2  18   5       77.23       89.64     48.62 o 
   0   0   6     8041.99     8647.79    143.14 o 
   1   0   6    53422.29    55209.90    410.30 o 
   2   0   6       75.12       78.98      5.71 o 
   4   0   6      286.56      383.16     16.43 o 
   5   0   6     9956.37    10371.01    506.76 o 
   6   0   6      176.73      243.13     49.36 o 
   7   0   6     1345.72     1367.95     32.91 o 
   8   0   6       51.80       85.56     19.74 o 
   9   0   6      100.83      148.20     25.57 o 
  10   0   6      416.58      401.33     22.17 o 
  11   0   6      816.33      811.14     49.00 o 
  12   0   6       47.07       50.83     17.93 o 
 -12   1   6       27.47       67.24     20.67 o 
 -11   1   6       16.59       52.65     29.62 o 
 -10   1   6       20.85       34.03     31.26 o 
  -9   1   6     3521.38     3744.96    238.57 o 
  -8   1   6      264.28      249.76     31.26 o 
  -7   1   6     1423.64     1373.84     32.81 o 
  -6   1   6      192.43      168.45     16.69 o 
  -5   1   6      404.38      361.64     12.70 o 
  -4   1   6     3648.71     3869.48     16.28 o 
  -3   1   6    16642.02    16244.94    262.43 o 
  -2   1   6     1067.71     1048.73     32.91 o 
  -1   1   6     6355.33     6551.10    117.50 o 
   0   1   6     8635.35     8291.89    602.19 o 
   1   1   6     6374.36     7435.80    622.75 o 
   2   1   6     1067.48     1120.22     25.50 o 
   3   1   6    16650.80    16582.32    596.43 o 
   4   1   6     3647.30     4040.25     41.13 o 
   5   1   6      402.92      339.86     21.31 o 
   6   1   6      194.22      219.72     24.68 o 
   7   1   6     1419.42     1466.00     34.90 o 
   8   1   6      265.18      280.84     30.42 o 
   9   1   6     3515.65     3747.51    131.63 o 
  10   1   6       20.92       49.22     33.73 o 
  11   1   6       16.57       65.81     55.94 o 
  12   1   6       27.59       83.44     31.59 o 
 -12   2   6       82.30       88.72     22.13 o 
 -11   2   6      536.96      526.91     30.44 o 
 -10   2   6       86.52       84.67     23.86 o 
  -9   2   6      269.45      237.30     17.78 o 
  -8   2   6      614.72      612.76     26.33 o 
  -7   2   6      739.64      760.77     14.49 o 
  -6   2   6     1878.51     1930.15     22.21 o 
  -5   2   6     8331.81     7815.53     70.76 o 
  -4   2   6     5454.30     4457.26    407.22 o 
  -3   2   6     1350.27     1396.16    176.05 o 
  -2   2   6    15773.80    15446.47    370.20 o 
  -1   2   6    23361.35     7574.14   7890.95 o 
   0   2   6     1642.45     1563.61     50.18 o 
   1   2   6    23365.57    23643.56   1244.68 o 
   2   2   6    15756.78    16513.89    569.28 o 
   3   2   6     1351.75     1393.58     27.97 o 
   4   2   6     5450.64     5725.58    106.95 o 
   5   2   6     8324.12     8327.88    212.25 o 
   6   2   6     1879.31     1963.98     51.00 o 
   7   2   6      740.69      769.14     18.19 o 
   8   2   6      616.22      581.98     25.57 o 
   9   2   6      268.58      332.80     41.96 o 
  10   2   6       86.58      100.36     55.94 o 
  11   2   6      538.64      581.42     26.16 o 
 -12   3   6      388.87      348.44     36.20 o 
 -10   3   6      280.32      278.32     67.46 o 
  -9   3   6     1317.98     1335.72     32.91 o 
  -8   3   6      615.66      725.83     60.05 o 
  -7   3   6      736.83      497.56    155.48 o 
  -6   3   6     2936.22     2820.08     67.46 o 
  -5   3   6      975.52     1003.64     24.68 o 
  -4   3   6     2748.21     2645.67     78.98 o 
  -3   3   6     1870.53     1803.27     42.78 o 
  -2   3   6     4386.13     4520.82     68.28 o 
  -1   3   6     4235.96     4431.85     51.00 o 
   0   3   6    31296.21    31589.10    182.63 o 
   1   3   6     4230.24     4376.32     34.55 o 
   2   3   6     4382.76     4420.77    137.38 o 
   3   3   6     1875.21     1874.44     27.97 o 
   4   3   6     2749.87     2590.41    147.26 o 
   5   3   6      973.75      999.05     48.02 o 
   6   3   6     2932.65     2974.10     46.55 o 
   7   3   6      735.51      775.74     62.52 o 
   8   3   6      615.13      706.73     54.30 o 
   9   3   6     1319.94     1244.87     69.10 o 
  10   3   6      280.40      319.04     35.59 o 
  11   3   6        3.95       47.63     32.91 o 
  12   3   6      389.22      288.98     60.88 o 
 -11   4   6      136.96      127.76     33.73 o 
 -10   4   6      643.30      585.75     25.50 o 
  -9   4   6       39.58       43.94     12.34 o 
  -8   4   6     1704.37     1190.46    239.39 o 
  -7   4   6      241.95      233.64     42.78 o 
  -6   4   6      245.63      225.41     14.81 o 
  -5   4   6      196.99      256.67     16.45 o 
  -4   4   6     4260.18     4330.48    102.01 o 
  -3   4   6      163.38      192.50     27.97 o 
  -2   4   6     8124.53     8060.94     80.62 o 
  -1   4   6     1134.39     1167.60     64.17 o 
   0   4   6       29.62       51.81      9.87 o 
   1   4   6     1133.90     1245.37     75.68 o 
   2   4   6     8138.56     8320.80    120.22 o 
   3   4   6      163.42      176.59     19.74 o 
   4   4   6     4259.71     4383.17    160.42 o 
   5   4   6      195.95      260.18     21.31 o 
   6   4   6      245.79      248.46     17.93 o 
   7   4   6      241.34      249.82     23.41 o 
   8   4   6     1700.53     1711.15     22.10 o 
   9   4   6       39.51       47.71     31.26 o 
  10   4   6      643.13      677.64     28.49 o 
  11   4   6      137.03      167.26     60.05 o 
  12   4   6       38.79      139.85     69.10 o 
 -12   5   6      378.83      345.52     52.65 o 
 -10   5   6      630.26      625.22     26.33 o 
  -9   5   6      128.42      148.08     31.26 o 
  -8   5   6      947.99      964.16     39.49 o 
  -7   5   6       96.04      102.01     36.20 o 
  -6   5   6     5380.21     5327.54     75.68 o 
  -5   5   6       71.07       39.49     16.45 o 
  -4   5   6     2157.49     2313.32     49.36 o 
  -3   5   6     1993.60     1990.05     75.68 o 
  -2   5   6     4231.12     4088.71     74.04 o 
  -1   5   6       18.31       24.68      9.87 o 
   0   5   6    15487.29    14891.57    284.64 o 
   1   5   6       18.36       12.69      9.17 o 
   2   5   6     4239.00     4250.69     58.42 o 
   3   5   6     1994.05     2093.36     41.13 o 
   4   5   6     2154.90     2480.29    158.77 o 
   5   5   6       71.12       94.96     22.21 o 
   6   5   6     5383.59     5456.10    113.38 o 
   7   5   6       95.55       77.44     33.73 o 
   8   5   6      949.60     1053.24     82.27 o 
   9   5   6      128.52      132.17     46.07 o 
  10   5   6      630.91      649.11     62.52 o 
  11   5   6       12.06       62.52     24.68 o 
  12   5   6      379.32      331.99     33.73 o 
 -12   6   6       78.72       72.39     41.13 o 
 -11   6   6      105.34      282.99     69.10 o 
 -10   6   6      530.12      514.98     64.17 o 
  -9   6   6      159.39      187.57     67.46 o 
  -8   6   6     3144.73     3014.22     42.78 o 
  -7   6   6      760.88      811.14     29.62 o 
  -6   6   6      177.44      151.37     19.74 o 
  -5   6   6      321.92      312.61     36.20 o 
  -4   6   6     3362.26      741.14   1618.17 o 
  -3   6   6     1877.73     1883.87     23.03 o 
  -2   6   6     4551.72     4295.99     70.97 o 
  -1   6   6     2273.79     2255.04     24.68 o 
   1   6   6     2271.30     2272.97     73.22 o 
   2   6   6     4565.72     4383.24    101.19 o 
   3   6   6     1877.65     1957.17     19.17 o 
   4   6   6     3357.99     3331.51    109.41 o 
   5   6   6      321.53      349.47     54.30 o 
   6   6   6      178.29      198.81     23.55 o 
   7   6   6      758.00      877.55     35.34 o 
   8   6   6     3143.13     3244.80     43.60 o 
   9   6   6      159.92      170.98     19.17 o 
  10   6   6      528.62      523.93     67.46 o 
  11   6   6      105.32      129.68     36.74 o 
 -11   7   6       53.86       97.07     46.07 o 
 -10   7   6      456.87      394.88     55.94 o 
  -9   7   6      778.51      847.34     52.65 o 
  -8   7   6      248.32      256.67     36.20 o 
  -7   7   6      507.73      521.57     41.13 o 
  -6   7   6     1444.81     1451.17     29.62 o 
  -5   7   6      412.91      437.65     32.91 o 
  -4   7   6     1279.23     1208.51     72.39 o 
  -3   7   6     3853.17     3907.15     26.15 o 
  -2   7   6      799.49      838.09     26.33 o 
  -1   7   6       55.78       59.23     27.97 o 
   0   7   6     6927.47     7038.25    107.77 o 
   1   7   6       56.87       64.27     10.73 o 
   2   7   6      798.45      829.43     47.11 o 
   3   7   6     3851.74     3914.47     47.71 o 
   4   7   6     1280.30     1174.37     25.41 o 
   5   7   6      413.91      439.18     37.02 o 
   6   7   6     1440.95     1411.77     57.37 o 
   7   7   6      506.83      494.41     34.55 o 
   8   7   6      248.39      243.01     87.20 o 
   9   7   6      780.56      754.73     60.88 o 
  10   7   6      457.78      512.39     54.55 o 
  11   7   6       53.70       89.13     40.31 o 
 -11   8   6      570.38      569.28     74.04 o 
 -10   8   6        2.92       13.16     47.71 o 
  -9   8   6      145.13      136.56     44.42 o 
  -8   8   6     1139.57     1077.68     51.00 o 
  -7   8   6     1548.69     1451.17     39.49 o 
  -6   8   6      156.20      141.50     64.17 o 
  -5   8   6      588.31      619.01     13.04 o 
  -4   8   6     1255.48     1253.82     23.91 o 
  -3   8   6       96.13       86.40     42.78 o 
  -2   8   6      414.81      449.96     24.68 o 
  -1   8   6     4674.30     4539.15     51.83 o 
   0   8   6      287.40      276.26     37.02 o 
   1   8   6     4676.93     4482.09     28.61 o 
   2   8   6      416.86      419.41     79.80 o 
   3   8   6       96.05      114.47     46.89 o 
   4   8   6     1257.71     1339.85     49.19 o 
   5   8   6      589.03      604.89     35.17 o 
   6   8   6      155.24      181.71     41.96 o 
   7   8   6     1547.02     1636.95     31.26 o 
   8   8   6     1140.52     1173.56     60.84 o 
   9   8   6      145.00      116.32     69.10 o 
  10   8   6        2.85      153.37     28.49 o 
  11   8   6      570.26      509.19    158.77 o 
 -11   9   6      117.89      233.64     54.30 o 
 -10   9   6       87.12       44.42     31.26 o 
  -9   9   6      890.72      931.25     93.78 o 
  -8   9   6       35.80      116.82     24.68 o 
  -7   9   6      832.46      955.93     47.71 o 
  -6   9   6        7.14       10.47     26.33 o 
  -5   9   6      902.39      918.97     23.86 o 
  -4   9   6      798.71      752.81     17.28 o 
  -3   9   6     2256.89     2162.63     47.71 o 
  -2   9   6      109.56       95.73     28.79 o 
  -1   9   6      467.65      443.17     14.72 o 
   0   9   6      955.40      892.59     23.69 o 
   1   9   6      469.26      420.87     35.37 o 
   2   9   6      109.50      120.51     18.18 o 
   3   9   6     2255.98     2286.27     42.75 o 
   4   9   6      798.77      788.63     60.88 o 
   5   9   6      901.36      970.74     21.92 o 
   6   9   6        7.25       16.45     39.49 o 
   7   9   6      831.97      757.85     38.67 o 
   8   9   6       35.65       30.35     29.83 o 
   9   9   6      890.75      752.10    111.88 o 
  10   9   6       87.31       23.03     29.62 o 
  11   9   6      117.86      156.44     32.51 o 
 -10  10   6       94.88      116.82     85.56 o 
  -9  10   6       25.06      110.24     46.07 o 
  -8  10   6        1.80       75.68     39.49 o 
  -7  10   6      671.54      607.12     62.52 o 
  -6  10   6      294.99      197.14     38.66 o 
  -5  10   6     1595.16     1575.11     92.96 o 
  -4  10   6       32.24       23.96     15.63 o 
  -3  10   6       21.02       29.62     37.84 o 
  -2  10   6      304.62      328.76     18.54 o 
  -1  10   6     3228.71     3137.84     79.80 o 
   0  10   6      227.00      224.97     54.30 o 
   1  10   6     3234.30     3056.11     71.57 o 
   2  10   6      304.84      363.22     79.80 o 
   3  10   6       20.96       49.36     29.62 o 
   4  10   6       32.60       52.65     39.49 o 
   5  10   6     1592.61     1596.36     72.65 o 
   6  10   6      295.15      297.95     31.41 o 
   7  10   6      673.81      601.93     43.58 o 
   8  10   6        1.76       74.04     52.65 o 
   9  10   6       25.26       41.70     35.88 o 
  10  10   6       94.91      148.08     22.96 o 
  -9  11   6      294.75      291.22     39.49 o 
  -8  11   6      310.12      309.32     36.20 o 
  -7  11   6      802.56      878.60     46.07 o 
  -6  11   6      439.41      476.57     85.56 o 
  -5  11   6        8.13       23.03     18.10 o 
  -4  11   6       96.70      105.78     23.03 o 
  -3  11   6     2441.60     2431.30     78.67 o 
  -2  11   6      399.72      450.32     49.36 o 
  -1  11   6     2133.70     1988.93     21.80 o 
   0  11   6       13.60       21.70     18.18 o 
   1  11   6     2133.97     2049.11     52.65 o 
   2  11   6      400.04      413.54     27.63 o 
   3  11   6     2443.84     2503.93    204.84 o 
   4  11   6       96.67       55.41     22.21 o 
   5  11   6        7.91       47.71     41.13 o 
   6  11   6      439.40      453.79     34.38 o 
   7  11   6      801.75      695.39     51.00 o 
   8  11   6      309.70      301.24     53.47 o 
   9  11   6      294.81      207.13     36.82 o 
  10  11   6       13.76       70.50     34.08 o 
  -9  12   6      107.72      116.82     41.13 o 
  -8  12   6      156.48      187.57     59.23 o 
  -7  12   6      127.30      144.79     55.94 o 
  -6  12   6      236.73      184.74     17.73 o 
  -5  12   6      692.41      577.02     70.75 o 
  -4  12   6      192.46      207.47     23.03 o 
  -3  12   6       52.86      124.08     17.33 o 
  -2  12   6      318.13      372.18     38.66 o 
  -1  12   6      568.88      540.09     60.88 o 
   0  12   6       37.12       72.39     24.68 o 
   1  12   6      569.61      473.04     27.92 o 
   2  12   6      318.19      303.62     32.86 o 
   3  12   6       53.07       90.90     28.06 o 
   4  12   6      192.15      251.53     54.53 o 
   5  12   6      693.07      767.90     43.60 o 
   6  12   6      236.86      265.81     26.76 o 
   7  12   6      127.04      136.33     29.58 o 
   8  12   6      157.13      135.91     55.94 o 
   9  12   6      107.85      144.79     46.07 o 
  -9  13   6       72.15       57.59     65.81 o 
  -7  13   6      271.93      140.72     88.02 o 
  -6  13   6      706.14      569.50    120.11 o 
  -5  13   6       11.87       60.88     34.55 o 
  -4  13   6      231.14      207.04     41.13 o 
  -3  13   6      383.43      383.86     37.84 o 
  -2  13   6      422.27      419.27     24.86 o 
  -1  13   6       49.85       64.03     14.91 o 
   0  13   6      599.81      522.85     21.74 o 
   1  13   6       49.70       63.90     24.83 o 
   2  13   6      422.26      481.79    134.92 o 
   3  13   6      382.60      338.62     36.83 o 
   4  13   6      231.18      287.41     27.32 o 
   5  13   6       11.86       72.56     33.60 o 
   6  13   6      704.78      641.39     27.90 o 
   7  13   6      271.84      340.58     46.15 o 
   8  13   6      154.22      161.30     34.84 o 
   9  13   6       72.26       65.81     42.78 o 
  -8  14   6      250.60      144.79     74.04 o 
  -7  14   6        0.24       46.91     15.88 o 
  -6  14   6       11.32      126.69     57.59 o 
  -5  14   6       27.93       28.04     17.22 o 
  -4  14   6      396.24      398.22     18.19 o 
  -3  14   6      191.33      196.33     21.38 o 
  -2  14   6      985.33      980.67     62.17 o 
  -1  14   6       18.90       42.78     26.33 o 
   0  14   6        1.33       38.78     21.39 o 
   1  14   6       18.90      118.46     47.71 o 
   2  14   6      986.65      977.69     55.12 o 
   3  14   6      191.26      260.37     40.11 o 
   4  14   6      397.05      408.50     41.45 o 
   5  14   6       28.09       75.68     42.78 o 
   6  14   6       11.34       95.43     67.46 o 
   7  14   6        0.24       80.62     62.52 o 
   8  14   6      250.43      231.84     54.30 o 
  -7  15   6      117.72      210.60     67.46 o 
  -6  15   6      397.06      368.88     37.84 o 
  -5  15   6        9.98       49.36     19.74 o 
  -4  15   6      184.60      176.62     41.19 o 
  -3  15   6       24.08      136.56     32.91 o 
  -2  15   6      158.57      241.53     31.53 o 
  -1  15   6       10.98       44.42     44.42 o 
   0  15   6      498.19      549.48     43.99 o 
   1  15   6       11.00       60.48     33.68 o 
   2  15   6      158.15      154.51     57.59 o 
   3  15   6       23.98       73.89     25.50 o 
   4  15   6      184.26      245.08     51.83 o 
   5  15   6       10.08       39.49     52.65 o 
   6  15   6      396.73      282.45     58.41 o 
   7  15   6      117.84      178.41    118.46 o 
  -6  16   6       38.76      192.50     67.46 o 
  -5  16   6       76.74       85.56    157.95 o 
  -4  16   6      114.05      245.15     67.46 o 
  -3  16   6       13.63       78.98     37.84 o 
  -2  16   6      472.75      450.08     24.83 o 
  -1  16   6      272.78      251.25     27.17 o 
   0  16   6        0.02       75.68     49.36 o 
   1  16   6      273.52      315.73     52.83 o 
   2  16   6      472.58      457.68     32.14 o 
   3  16   6       13.59       71.36     30.28 o 
   4  16   6      114.49      188.16     65.81 o 
   5  16   6       76.90      127.21     31.94 o 
   6  16   6       38.75      100.91     29.43 o 
  -5  17   6       77.74       31.26     29.62 o 
  -4  17   6       63.63       85.56     26.33 o 
  -3  17   6       96.38      136.43     87.20 o 
  -2  17   6        8.26       56.88     63.34 o 
  -1  17   6       14.64       59.23     65.81 o 
   0  17   6      125.10      111.55     67.46 o 
   1  17   6       14.80       49.36     54.30 o 
   2  17   6        8.25       57.59     32.91 o 
   3  17   6       95.91      216.12     33.79 o 
   4  17   6       63.77       69.16     34.68 o 
   5  17   6       77.94       34.55     34.55 o 
  -3  18   6        2.46       16.45     27.97 o 
  -2  18   6       26.79       47.71     67.46 o 
  -1  18   6      164.73      172.14     44.42 o 
   1  18   6      164.91      140.30     79.80 o 
   2  18   6       26.64       75.68     49.36 o 
   3  18   6        2.46       90.49     59.23 o 
   1   0   7     1628.15     1771.00     28.14 o 
   2   0   7     4031.19     3862.52     55.94 o 
   3   0   7     3405.56     3561.03    153.84 o 
   4   0   7      960.29      848.95     18.18 o 
   5   0   7        8.04       29.62      8.23 o 
   6   0   7      575.74      548.59     27.15 o 
   7   0   7     1524.83     1571.55     25.61 o 
   8   0   7     4052.49     4316.27    149.72 o 
   9   0   7       18.95       67.46     51.00 o 
  10   0   7     1009.85     1094.19     22.17 o 
  11   0   7        0.83        8.23     55.94 o 
  12   0   7       33.72       46.07     16.45 o 
 -12   1   7      415.59      348.63     37.01 o 
 -11   1   7       32.87       16.81     17.28 o 
 -10   1   7      365.37      329.70     13.16 o 
  -9   1   7      452.12      431.29      9.71 o 
  -8   1   7     1286.54     1351.27     41.96 o 
  -7   1   7       67.58       69.10      7.19 o 
  -6   1   7     9342.61     8693.71    250.91 o 
  -5   1   7     2077.02     2130.94     64.17 o 
  -4   1   7     2331.51     2284.78     80.62 o 
  -3   1   7      740.73      820.11     18.41 o 
  -2   1   7     7220.57     6972.86     38.26 o 
  -1   1   7     1825.59     1813.14     20.90 o 
   0   1   7     6508.65     6616.54    125.04 o 
   1   1   7     1824.85     1784.53     51.04 o 
   2   1   7     7219.32     7124.48    194.97 o 
   3   1   7      737.42      716.11     83.09 o 
   4   1   7     2333.09     2433.03     32.08 o 
   5   1   7     2072.93     2165.15     37.16 o 
   6   1   7     9338.97     9399.35     47.49 o 
   7   1   7       67.11      123.71     24.68 o 
   8   1   7     1285.07     1367.65     42.78 o 
   9   1   7      451.82      418.79     30.39 o 
  10   1   7      365.93      367.20     70.75 o 
  12   1   7      415.30      259.88    130.80 o 
 -12   2   7       51.28       95.43     29.62 o 
 -11   2   7      198.97      237.47     31.26 o 
 -10   2   7      446.64      462.44     74.04 o 
  -9   2   7       59.61       89.13     29.62 o 
  -8   2   7     2406.46     2306.17     22.07 o 
  -7   2   7     1447.02     1462.37     32.57 o 
  -6   2   7      422.97      437.93     10.69 o 
  -5   2   7     3200.65     2975.23     27.97 o 
  -4   2   7     3252.35     3214.74    169.47 o 
  -3   2   7      343.48      417.53      7.40 o 
  -2   2   7     8845.33     8938.25     71.00 o 
  -1   2   7     8749.45     8607.83    224.59 o 
   0   2   7     8658.68     7998.22    519.92 o 
   1   2   7     8758.66     8647.86    484.55 o 
   2   2   7     8838.50     9481.54    296.98 o 
   3   2   7      344.61      378.14     40.31 o 
   4   2   7     3254.26     3379.83     29.62 o 
   5   2   7     3204.36     3092.83    129.16 o 
   6   2   7      423.33      490.11     17.28 o 
   7   2   7     1452.96     1339.88     86.38 o 
   8   2   7     2411.94     2454.58     69.93 o 
   9   2   7       59.94      128.82     81.44 o 
  10   2   7      447.02      513.63     31.86 o 
  11   2   7      200.07      232.99     36.20 o 
  12   2   7       51.33      171.11     54.30 o 
 -12   3   7      108.04       32.17     55.12 o 
 -11   3   7      328.42      311.22     26.88 o 
 -10   3   7       52.90       78.84     17.28 o 
  -9   3   7     2216.18     2072.34     19.17 o 
  -8   3   7      361.97      364.93      9.70 o 
  -7   3   7      943.54      939.48     47.71 o 
  -6   3   7     2645.18     2362.68    174.40 o 
  -5   3   7     1926.10     1946.41     34.55 o 
  -4   3   7     2364.26     2313.32     24.68 o 
  -3   3   7     2851.45     2619.35     92.14 o 
  -2   3   7     1748.59     1777.39     19.90 o 
  -1   3   7     4162.62     4062.24     89.67 o 
   0   3   7    14528.84    14351.70    368.55 o 
   1   3   7     4165.64     4136.54    166.18 o 
   2   3   7     1752.11     1911.39    325.77 o 
   3   3   7     2861.06     2638.78     79.80 o 
   4   3   7     2363.92     2489.02    601.36 o 
   5   3   7     1923.02     2050.65     34.55 o 
   6   3   7     2648.87     2683.76     57.90 o 
   7   3   7      943.57      983.38    106.12 o 
   8   3   7      363.30      370.92     26.00 o 
   9   3   7     2211.62     2243.04     67.46 o 
  10   3   7       53.38       75.68     29.62 o 
  11   3   7      328.65      374.88     80.62 o 
  12   3   7      107.70       53.66     38.96 o 
 -12   4   7      148.34      192.50     36.20 o 
 -11   4   7      389.10      312.61     77.33 o 
 -10   4   7       45.76       51.00     32.91 o 
  -9   4   7       88.87       69.10     32.91 o 
  -8   4   7       69.44      105.30     29.62 o 
  -7   4   7     1748.88     1824.66     54.30 o 
  -6   4   7      345.89      273.12     59.23 o 
  -5   4   7     4725.91     4397.94     51.00 o 
  -4   4   7      208.61      187.57     24.68 o 
  -3   4   7      300.35      264.90     29.62 o 
  -2   4   7     2311.19     2165.80     54.30 o 
  -1   4   7    14834.24    14612.58    360.32 o 
   0   4   7     1155.04     1189.08     48.54 o 
   1   4   7    14824.84    14849.07    157.13 o 
   2   4   7     2317.56     2294.60     50.18 o 
   3   4   7      299.94      304.66     29.83 o 
   4   4   7      206.95      237.85     15.61 o 
   5   4   7     4725.94     4819.30     46.33 o 
   6   4   7      346.01      386.28     57.59 o 
   7   4   7     1752.56     1883.24     50.18 o 
   8   4   7       69.20       49.36     32.91 o 
   9   4   7       89.08      104.78     27.17 o 
  10   4   7       45.35       63.62     33.98 o 
  11   4   7      390.26      525.39     32.91 o 
  12   4   7      148.20      118.46     59.23 o 
 -12   5   7       39.66       85.56     23.03 o 
 -11   5   7      135.83      144.79     37.84 o 
 -10   5   7        5.10       97.07     36.20 o 
  -9   5   7     1065.42     1003.64     41.13 o 
  -8   5   7     1746.41     1716.07     52.65 o 
  -7   5   7     2616.93     2553.53    103.66 o 
  -6   5   7       16.54       32.91     24.68 o 
  -5   5   7      377.30      365.26     19.74 o 
  -4   5   7     1523.03     1500.53     39.49 o 
  -3   5   7     7073.14     6854.34    199.08 o 
  -2   5   7      596.63      667.34    115.17 o 
  -1   5   7     2734.97     2821.54     60.88 o 
   0   5   7      379.07      378.01     25.50 o 
   1   5   7     2727.43     2750.40     54.30 o 
   2   5   7      594.25      670.95     23.03 o 
   3   5   7     7072.67     7094.71     76.51 o 
   4   5   7     1524.93     1628.35     46.07 o 
   5   5   7      376.90      384.58     27.15 o 
   6   5   7       16.60       27.97     27.97 o 
   7   5   7     2618.17     2680.94     66.64 o 
   8   5   7     1747.23     1890.47     28.36 o 
   9   5   7     1067.80     1049.51     28.57 o 
  10   5   7        5.18       13.16     32.91 o 
  11   5   7      135.69      186.11     34.55 o 
  12   5   7       39.73       31.26     36.20 o 
 -12   6   7      152.31      157.95     36.20 o 
 -11   6   7      494.20      510.05     29.62 o 
 -10   6   7      129.78       85.56     44.42 o 
  -9   6   7       44.19       57.59     27.97 o 
  -8   6   7      330.57      416.27     41.13 o 
  -7   6   7     1857.53     1836.18     65.81 o 
  -6   6   7       62.20       75.68     29.62 o 
  -5   6   7     3467.55     3287.35     44.42 o 
  -4   6   7     1001.65      901.63     23.03 o 
  -3   6   7      104.15       98.14     13.16 o 
  -2   6   7      401.23      394.88      9.24 o 
  -1   6   7     9199.30     9219.15    284.64 o 
   0   6   7     4026.36     4270.72     75.68 o 
   1   6   7     9202.92     9612.25     64.97 o 
   2   6   7      401.28      407.55     14.51 o 
   3   6   7      103.71       79.63     22.21 o 
   4   6   7     1002.23      935.38     22.10 o 
   5   6   7     3469.57     3627.85    161.24 o 
   6   6   7       61.61       57.04     24.10 o 
   7   6   7     1857.07     1941.68     62.52 o 
   8   6   7      330.45      313.06     31.26 o 
   9   6   7       44.37       66.67     27.98 o 
  10   6   7      129.17      144.79     52.65 o 
  11   6   7      493.77      375.68     49.28 o 
  12   6   7      152.19       94.04     37.62 o 
 -11   7   7       14.22       57.59     39.49 o 
  -9   7   7      480.15      463.98     44.42 o 
  -8   7   7      367.11      370.20     24.68 o 
  -7   7   7     1511.14      964.16    126.69 o 
  -6   7   7     2451.46     2451.52     75.68 o 
  -5   7   7       59.45       85.56     39.49 o 
  -4   7   7      361.18      345.16     61.70 o 
  -3   7   7     4931.60     4864.64    171.94 o 
  -2   7   7     1453.11     1459.45     47.02 o 
  -1   7   7      789.29      728.67     60.05 o 
   0   7   7     3780.06     3672.93     46.89 o 
   1   7   7      791.45      768.49     24.68 o 
   2   7   7     1458.59     1460.68     39.83 o 
   3   7   7     4928.95     4905.82     36.20 o 
   4   7   7      361.11      357.23     32.57 o 
   5   7   7       60.13      128.09     25.28 o 
   6   7   7     2455.54     2377.60     68.28 o 
   7   7   7     1510.06     1540.46     52.91 o 
   8   7   7      367.38      404.75     23.66 o 
   9   7   7      479.55      580.76     57.59 o 
  10   7   7       12.43       23.03     31.26 o 
  11   7   7       14.29       82.11     54.30 o 
 -11   8   7      287.53      278.06     37.84 o 
 -10   8   7      406.15      416.27     31.26 o 
  -9   8   7      327.12      370.20     69.10 o 
  -8   8   7      555.72      463.98     32.91 o 
  -7   8   7      533.36      498.53     62.52 o 
  -6   8   7       29.83      133.27     37.84 o 
  -5   8   7     1035.15      885.18     23.03 o 
  -4   8   7      946.63      906.52     39.35 o 
  -3   8   7      168.65      173.22     14.56 o 
  -2   8   7     4266.43     4103.47     29.43 o 
  -1   8   7     1697.12     1773.81     43.60 o 
   0   8   7       49.96       88.29     20.94 o 
   1   8   7     1698.38     1696.90     28.10 o 
   2   8   7     4265.58     4383.06     59.23 o 
   3   8   7      168.03      174.46     26.78 o 
   4   8   7      944.43     1046.38     36.93 o 
   5   8   7     1032.62     1078.69     50.18 o 
   6   8   7       29.70       52.65     37.84 o 
   7   8   7      534.55      599.06     48.54 o 
   8   8   7      557.19      552.43     83.09 o 
   9   8   7      327.28      321.47     32.22 o 
  10   8   7      406.09      432.19     65.81 o 
  11   8   7      287.71      323.94     76.51 o 
 -10   9   7       46.85       74.04     51.00 o 
  -9   9   7      159.42       62.52     44.42 o 
  -8   9   7      144.89      187.57     39.49 o 
  -7   9   7       84.78      110.24     32.91 o 
  -6   9   7     3100.76     3084.97     57.59 o 
  -5   9   7        7.06        6.58      4.94 o 
  -4   9   7      555.67      571.62     48.54 o 
  -3   9   7      222.10      208.27     19.72 o 
  -2   9   7      809.55      794.40     32.08 o 
  -1   9   7       17.78       21.39     14.81 o 
   0   9   7     3875.01     3629.13     46.07 o 
   1   9   7       17.44       83.44     51.83 o 
   2   9   7      809.33      843.32     33.73 o 
   3   9   7      222.24      141.16     55.94 o 
   4   9   7      558.15      591.03     33.02 o 
   5   9   7        6.91       62.32     23.18 o 
   6   9   7     3098.36     3306.43     80.62 o 
   7   9   7       85.41       99.42     27.64 o 
   8   9   7      144.90      171.73     59.23 o 
   9   9   7      158.89      198.16     38.18 o 
  10   9   7       46.75       55.94     69.10 o 
  11   9   7       71.96       33.15     36.82 o 
 -10  10   7      301.71      210.60     32.91 o 
  -9  10   7       63.30       92.14     64.17 o 
  -8  10   7      585.33      521.57     59.23 o 
  -6  10   7      600.34      539.66     36.20 o 
  -5  10   7       28.60       36.20      9.87 o 
  -4  10   7     2521.97     2431.41     62.52 o 
  -3  10   7      156.40      178.43     32.91 o 
  -2  10   7     3394.42     3375.95     82.27 o 
  -1  10   7      318.37      283.73     64.99 o 
   0  10   7       47.30       89.38     20.94 o 
   1  10   7      319.22      307.73     22.86 o 
   2  10   7     3394.61     3653.80     61.70 o 
   3  10   7      156.02      112.72     50.18 o 
   4  10   7     2516.33     2420.29    153.01 o 
   5  10   7       28.53      108.59     24.43 o 
   6  10   7      600.03      622.05     38.34 o 
   7  10   7       78.35      109.38     29.02 o 
   8  10   7      584.71      571.69     54.09 o 
   9  10   7       63.30      128.11     37.61 o 
  10  10   7      302.11      210.60     67.46 o 
 -10  11   7      280.07      335.64     37.84 o 
  -9  11   7       90.72      148.08     44.42 o 
  -8  11   7       93.37      157.95     51.00 o 
  -7  11   7       15.67      108.59     74.04 o 
  -6  11   7      654.09      562.89     87.20 o 
  -5  11   7      508.32      484.04     43.60 o 
  -4  11   7      495.24      465.87     27.38 o 
  -3  11   7      319.29      287.32     17.65 o 
  -2  11   7      413.69      425.83     29.62 o 
  -1  11   7       68.87       54.42     22.49 o 
   0  11   7     3154.32     3255.26     72.97 o 
   1  11   7       68.41       96.06     25.24 o 
   2  11   7      414.68      358.44     32.08 o 
   3  11   7      320.29      372.73     74.04 o 
   4  11   7      496.46      474.76     36.39 o 
   5  11   7      506.95      485.09     83.09 o 
   6  11   7      654.99      753.68     87.20 o 
   7  11   7       15.57       71.43     26.15 o 
   8  11   7       93.18      117.14     26.34 o 
   9  11   7       90.70      210.60     62.52 o 
  -9  12   7       29.45      113.53     36.20 o 
  -8  12   7      278.55       87.20     95.43 o 
  -7  12   7      551.14      618.64    133.27 o 
  -6  12   7      130.28      147.73     58.41 o 
  -5  12   7      438.62      355.97     59.23 o 
  -4  12   7      495.76      503.99     58.41 o 
  -3  12   7      610.70      574.68     21.39 o 
  -2  12   7      635.37      637.81     25.50 o 
  -1  12   7      612.43      636.77     38.66 o 
   0  12   7        4.52       82.27     42.78 o 
   1  12   7      610.91      556.98     48.41 o 
   2  12   7      634.42      686.28     22.86 o 
   3  12   7      610.99      561.06     51.00 o 
   4  12   7      494.53      452.97     29.12 o 
   5  12   7      437.14      423.52     54.01 o 
   6  12   7      130.25      246.23     80.62 o 
   7  12   7      551.84      525.95     40.70 o 
   8  12   7      278.79      243.82     48.54 o 
   9  12   7       29.57       61.12     40.11 o 
  -9  13   7      413.06      426.14    126.69 o 
  -6  13   7       75.81       83.08     41.13 o 
  -5  13   7       34.50       31.26     32.91 o 
  -4  13   7      189.29      184.56     12.58 o 
  -3  13   7      917.07      916.44     13.87 o 
  -2  13   7      218.86      241.91     26.68 o 
  -1  13   7      120.58       68.95     29.62 o 
   0  13   7       30.46       82.27     34.55 o 
   1  13   7      120.05      132.23     58.41 o 
   2  13   7      218.53      254.49     49.99 o 
   3  13   7      918.87      978.56     46.89 o 
   4  13   7      189.03      164.15     65.81 o 
   5  13   7       34.74       95.43     32.91 o 
   6  13   7       76.16      119.22     44.42 o 
   7  13   7        8.80      108.59     64.17 o 
   9  13   7      413.16      187.57     31.26 o 
  -8  14   7       14.41      161.24     65.81 o 
  -7  14   7      276.98      174.40     51.00 o 
  -6  14   7       71.35       54.53     40.31 o 
  -5  14   7      556.10      469.49     48.54 o 
  -4  14   7      132.60      173.72     29.62 o 
  -3  14   7      237.39      272.15     78.98 o 
  -2  14   7      333.74      306.87     28.84 o 
  -1  14   7      521.87      550.08     27.01 o 
   0  14   7        2.86      157.95     47.71 o 
   1  14   7      521.11      490.07     40.13 o 
   2  14   7      333.83      291.22     27.98 o 
   3  14   7      237.57      241.73     49.36 o 
   4  14   7      132.74      232.47     78.15 o 
   5  14   7      555.95      550.94     62.52 o 
   6  14   7       71.41       73.66     40.27 o 
   7  14   7      276.60      249.59     51.43 o 
  -7  15   7       27.86      317.55     69.10 o 
  -6  15   7        9.01       85.56     64.17 o 
  -5  15   7       23.80       72.33     37.84 o 
  -4  15   7        5.97       69.27     52.65 o 
  -3  15   7      540.70      514.16     28.79 o 
  -2  15   7       11.13       51.00     19.74 o 
  -1  15   7      154.27      176.06     26.76 o 
   0  15   7      212.59      214.77     41.88 o 
   1  15   7      154.03      177.50     59.03 o 
   2  15   7       11.08       52.45     35.37 o 
   3  15   7      539.70      623.32     61.70 o 
   4  15   7        5.88       95.28     38.96 o 
   5  15   7       24.00       83.91     39.56 o 
   6  15   7        8.93       85.56     90.49 o 
   7  15   7       28.16      114.81     47.71 o 
  -6  16   7       15.76        1.65      9.87 o 
  -5  16   7      304.98      119.29     28.80 o 
  -4  16   7      158.73      102.45     23.03 o 
  -1  16   7      239.03      253.27     31.36 o 
   0  16   7       77.37       66.64     20.94 o 
   1  16   7      238.28      195.75     86.38 o 
   2  16   7       23.34      113.19     27.65 o 
   3  16   7       18.92       51.00     52.65 o 
   4  16   7      158.73      255.39    142.32 o 
   5  16   7      305.04      245.15     75.68 o 
   6  16   7       15.81      205.66    125.04 o 
  -5  17   7       17.40       18.10     47.71 o 
  -4  17   7        9.58      103.11     29.62 o 
  -3  17   7      121.52      123.70     28.54 o 
  -2  17   7       92.46       23.03     39.49 o 
  -1  17   7      131.40      163.23     29.62 o 
   0  17   7       25.14       77.24     33.02 o 
   1  17   7      131.45      123.00     48.54 o 
   2  17   7       92.48      134.31     50.14 o 
   3  17   7      122.07      183.18     50.18 o 
  -3  18   7       26.05       52.65     36.20 o 
  -2  18   7       99.46       75.68     39.49 o 
  -1  18   7       12.86       57.59     88.85 o 
   0  18   7       13.54      108.59     31.26 o 
   1  18   7       12.74      111.01     41.62 o 
   2  18   7       99.07       67.33     29.98 o 
   3  18   7       25.94        1.65     65.81 o 
   0   0   8        2.98       26.33     18.10 o 
   1   0   8    10611.73    10922.95     72.11 o 
   2   0   8    11251.03    11946.00    326.60 o 
   3   0   8      445.84      384.50     36.20 o 
   4   0   8      330.69      345.76     17.28 o 
   5   0   8     2726.61     2552.13     97.90 o 
   6   0   8     2004.93     2080.10     23.03 o 
   7   0   8     2985.42     2922.27     48.54 o 
   8   0   8      382.17      361.24     24.91 o 
   9   0   8       12.50       14.81     16.45 o 
  10   0   8      811.82      950.02     88.02 o 
  11   0   8      445.68      410.75     32.33 o 
  12   0   8        7.61       56.65     21.39 o 
 -12   1   8       69.02       67.04     16.45 o 
 -11   1   8       51.12       60.88     11.52 o 
 -10   1   8      566.27      532.92     11.43 o 
  -9   1   8     1786.39     1735.81     32.01 o 
  -8   1   8      400.22      372.87     14.81 o 
  -7   1   8     1296.48     1261.14     17.17 o 
  -6   1   8      853.15      823.17     36.20 o 
  -5   1   8     1287.98     1208.88     44.42 o 
  -4   1   8     1463.33     1443.61     79.80 o 
  -3   1   8     7157.69     6965.44     64.17 o 
  -2   1   8     4102.98     4034.18     32.91 o 
  -1   1   8     6457.82     6411.65    165.35 o 
   0   1   8    10336.59    10928.08    496.06 o 
   1   1   8     6476.47     6980.11    312.61 o 
   2   1   8     4109.34     4104.55    208.96 o 
   3   1   8     7156.44     7441.99    403.10 o 
   4   1   8     1456.46     1626.34    129.16 o 
   5   1   8     1284.68     1271.93     90.49 o 
   6   1   8      857.21      880.89     45.25 o 
   7   1   8     1295.72     1342.40     22.49 o 
   8   1   8      399.04      481.57     32.57 o 
   9   1   8     1780.69     1729.64     97.07 o 
  10   1   8      566.78      493.27     46.15 o 
  12   1   8       68.99       77.83     57.59 o 
 -12   2   8       41.12       33.19     24.68 o 
 -11   2   8      347.18      353.56     21.39 o 
 -10   2   8      318.33      379.28     35.37 o 
  -9   2   8      391.46      397.02     15.63 o 
  -8   2   8      389.40      362.86     17.28 o 
  -7   2   8     1669.01     1632.09     68.28 o 
  -6   2   8     1285.57     1244.65      7.89 o 
  -5   2   8     2631.76     2576.86    779.88 o 
  -4   2   8     2618.03     2681.49    228.70 o 
  -3   2   8     1196.34     1273.10      9.52 o 
  -2   2   8     2097.86     2163.58     41.96 o 
  -1   2   8    13945.21    14279.10     54.45 o 
   0   2   8     2838.70     2723.79     80.62 o 
   1   2   8    13939.96    13940.05    918.91 o 
   2   2   8     2095.32     2421.00    212.25 o 
   3   2   8     1196.26     1274.75     38.87 o 
   4   2   8     2618.30     2704.80    126.69 o 
   5   2   8     2630.41     2674.80     26.33 o 
   6   2   8     1283.93     1400.73     25.16 o 
   7   2   8     1670.00     1772.29     38.41 o 
   8   2   8      389.56      337.48     66.64 o 
   9   2   8      392.24      367.59     34.84 o 
  10   2   8      318.10      406.33     35.96 o 
  11   2   8      347.23      296.23     78.15 o 
  12   2   8       41.28       89.77     53.47 o 
 -12   3   8      300.32      184.28     41.13 o 
 -11   3   8      337.74      264.90     41.13 o 
 -10   3   8       55.95       47.71     18.10 o 
  -9   3   8      579.09      587.38     31.26 o 
  -8   3   8      646.91      671.29     26.33 o 
  -7   3   8      331.29      299.45     18.10 o 
  -6   3   8     2477.57     2326.48     74.04 o 
  -5   3   8     1686.45     1716.07     64.17 o 
  -4   3   8     1452.13     1451.17     29.62 o 
  -3   3   8      755.14      671.88     83.09 o 
  -2   3   8     1654.17     1654.07    153.84 o 
  -1   3   8     5522.06     5523.07   1057.12 o 
   0   3   8    18407.68    18647.16    134.32 o 
   1   3   8     5523.69     5841.08    233.64 o 
   2   3   8     1650.67     1697.27     21.39 o 
   3   3   8      758.88      767.74     21.39 o 
   4   3   8     1454.61     1419.66     42.78 o 
   5   3   8     1684.30     1827.52    241.04 o 
   6   3   8     2473.76     2636.47     91.32 o 
   7   3   8      332.06      378.64     25.16 o 
   8   3   8      646.31      671.89     30.42 o 
   9   3   8      577.78      617.11     52.01 o 
  10   3   8       55.86      104.64     33.98 o 
  11   3   8      337.96      357.83     52.42 o 
  12   3   8      300.60      340.90     34.34 o 
 -11   4   8       52.21      148.08     24.68 o 
 -10   4   8      622.96      712.42     27.97 o 
  -9   4   8       85.03      126.69     29.62 o 
  -8   4   8     1909.55     1706.20     42.78 o 
  -7   4   8      343.58      360.32     29.62 o 
  -6   4   8       87.67      100.36     31.26 o 
  -5   4   8      922.21      931.25     16.45 o 
  -4   4   8     4621.01     4656.25    105.30 o 
  -3   4   8     2071.69     2015.52     80.62 o 
  -2   4   8     4535.48     4333.53     14.85 o 
  -1   4   8      557.33      537.99     20.57 o 
   0   4   8     2787.59     3084.97     23.41 o 
   1   4   8      557.02      524.76     38.66 o 
   2   4   8     4530.72     4436.42     92.96 o 
   3   4   8     2076.29     2032.97     88.02 o 
   4   4   8     4619.34     4697.72     96.25 o 
   5   4   8      921.53      935.78     67.46 o 
   6   4   8       87.39      108.59     29.62 o 
   7   4   8      342.76      387.58     36.20 o 
   8   4   8     1905.31     1956.14    100.36 o 
   9   4   8       84.78      140.68     33.73 o 
  10   4   8      623.04      710.46     43.60 o 
  11   4   8       52.13       40.00     29.40 o 
 -12   5   8      390.43      199.08     51.00 o 
 -11   5   8      174.61      240.22     24.68 o 
 -10   5   8      366.23      335.64     32.91 o 
  -9   5   8       77.32      192.50     60.88 o 
  -8   5   8      417.67      380.07     24.68 o 
  -7   5   8      405.93      394.88     19.74 o 
  -6   5   8     2338.01     2240.92     24.68 o 
  -5   5   8     1377.75     1383.71     37.84 o 
  -4   5   8      430.00      421.20     57.59 o 
  -3   5   8      750.42      701.32     58.41 o 
  -2   5   8     2038.89     1961.41     28.79 o 
  -1   5   8     1362.60     1469.00     25.40 o 
   0   5   8    22619.77    23760.92    255.81 o 
   1   5   8     1361.92     1504.41     27.22 o 
   2   5   8     2034.82     2101.42     45.42 o 
   3   5   8      749.96      702.52     24.13 o 
   4   5   8      427.35      462.11     27.09 o 
   5   5   8     1377.40     1355.04     41.67 o 
   6   5   8     2341.01     2278.88     37.02 o 
   7   5   8      406.61      401.44     36.20 o 
   8   5   8      419.35      342.84     43.34 o 
   9   5   8       77.27       89.35     37.37 o 
  10   5   8      366.55      388.00     47.77 o 
  11   5   8      174.62      214.79     38.18 o 
  12   5   8      390.73      335.20     45.71 o 
 -11   6   8       34.49       19.74     23.03 o 
 -10   6   8      274.09      228.70     42.78 o 
  -9   6   8      254.07      291.22     60.88 o 
  -8   6   8     2345.82     2227.76     85.56 o 
  -7   6   8     1825.53     1716.07     31.26 o 
  -6   6   8      200.33      136.56     26.33 o 
  -5   6   8      379.21      317.55     54.30 o 
  -4   6   8     2655.34     2606.18    118.46 o 
  -3   6   8     2556.53     2422.47    682.81 o 
  -2   6   8     2179.05     2079.00     42.21 o 
  -1   6   8      808.09      721.07     60.88 o 
   0   6   8      146.38      168.95     13.39 o 
   1   6   8      807.69      758.71     13.09 o 
   2   6   8     2181.45     2130.37     70.75 o 
   3   6   8     2556.80     2571.90     36.90 o 
   4   6   8     2648.70     2531.50     52.88 o 
   5   6   8      380.15      382.25     56.76 o 
   6   6   8      200.19      174.86     34.55 o 
   7   6   8     1826.88     1822.96     32.25 o 
   8   6   8     2342.49     2301.80     49.60 o 
   9   6   8      253.34      317.31    121.75 o 
  10   6   8      273.69      346.61     40.78 o 
  11   6   8       34.37        6.58     57.59 o 
 -11   7   8       65.25       60.88     26.33 o 
 -10   7   8      293.91      309.32     44.42 o 
  -9   7   8      462.55      569.28     24.68 o 
  -8   7   8      452.20      544.60     29.62 o 
  -7   7   8      259.64      228.70     27.97 o 
  -6   7   8     1714.88     1758.85     32.91 o 
  -5   7   8      790.28      862.15     37.84 o 
  -4   7   8     2010.49     1980.96     23.03 o 
  -3   7   8     1277.09     1373.84     26.76 o 
  -2   7   8     1182.72     1171.23     47.71 o 
  -1   7   8     2720.95     2720.75     19.74 o 
   0   7   8     2928.04     3027.26     84.73 o 
   1   7   8     2716.91     2821.00     48.54 o 
   2   7   8     1183.55     1198.97     34.38 o 
   3   7   8     1273.33     1362.54     43.34 o 
   4   7   8     2011.53     2129.95     53.47 o 
   5   7   8      791.61      859.45     55.12 o 
   6   7   8     1715.37     1711.36     41.96 o 
   7   7   8      258.79      218.09     40.31 o 
   8   7   8      452.00      424.66     29.24 o 
   9   7   8      462.41      466.97     34.08 o 
  10   7   8      294.63      265.35     27.97 o 
  11   7   8       65.24      136.56     47.71 o 
 -11   8   8      365.11      261.61     29.62 o 
 -10   8   8      166.43      233.64     27.97 o 
  -9   8   8       68.07      108.59     46.07 o 
  -8   8   8      369.16      360.32     54.30 o 
  -7   8   8     1839.72     1803.27     54.30 o 
  -6   8   8     1086.03     1085.91     34.55 o 
  -5   8   8      342.85      335.64     27.97 o 
  -4   8   8      856.68      797.44     18.10 o 
  -3   8   8      708.63      776.37     17.28 o 
  -2   8   8      943.64      937.99     61.70 o 
  -1   8   8     2711.08     2462.45     51.00 o 
   0   8   8     1140.54     1127.54     23.55 o 
   1   8   8     2715.80     2714.03     39.49 o 
   2   8   8      943.04      867.36     30.44 o 
   3   8   8      708.80      809.97     20.51 o 
   4   8   8      854.81      782.19     80.62 o 
   5   8   8      346.89      259.51     25.50 o 
   6   8   8     1086.86     1067.56     37.95 o 
   7   8   8     1839.45     1907.47     34.79 o 
   8   8   8      369.96      434.14     51.00 o 
   9   8   8       68.03       49.66     29.40 o 
  10   8   8      166.75      142.90     29.09 o 
  11   8   8      364.77      358.79     97.07 o 
  -9   9   8      450.13      380.07     54.30 o 
  -8   9   8       91.78       59.23     51.00 o 
  -7   9   8      511.95      510.05     41.13 o 
  -6   9   8      471.47      491.95     57.59 o 
  -5   9   8     1088.90      970.74     39.49 o 
  -4   9   8      145.73      185.19     55.12 o 
  -3   9   8     1799.36     1806.11     79.80 o 
  -2   9   8     3819.62     3695.30     39.49 o 
  -1   9   8     1448.91     1472.50     24.68 o 
   0   9   8       28.34       60.88     34.55 o 
   1   9   8     1449.56     1468.84     38.67 o 
   2   9   8     3820.11     3839.93     68.96 o 
   3   9   8     1795.28     1962.23     20.45 o 
   4   9   8      146.42      106.66     36.20 o 
   5   9   8     1089.28     1174.36     24.26 o 
   6   9   8      472.61      668.35     88.85 o 
   7   9   8      512.05      422.98     40.31 o 
   8   9   8       91.73        6.58     52.65 o 
   9   9   8      450.04      422.65     88.02 o 
  10   9   8       76.94       56.85     62.52 o 
 -10  10   8      247.21      161.24     69.10 o 
  -9  10   8       76.24       95.43     57.59 o 
  -8  10   8        4.47      110.24     51.00 o 
  -7  10   8      506.75      365.26     59.23 o 
  -6  10   8      834.98      802.92     65.81 o 
  -5  10   8     1562.87     1598.84     55.12 o 
  -4  10   8      132.25       88.95     42.78 o 
  -3  10   8       81.33       66.68     21.39 o 
  -2  10   8      192.97      176.48     15.36 o 
  -1  10   8     2338.09     2187.24     65.81 o 
   0  10   8      376.10      417.13     29.62 o 
   1  10   8     2340.71     2291.94     42.75 o 
   2  10   8      192.45      183.81     25.16 o 
   3  10   8       81.40      102.73     23.03 o 
   4  10   8      131.95       82.27     19.74 o 
   5  10   8     1564.62     1566.06     55.94 o 
   6  10   8      835.81      812.40     58.41 o 
   7  10   8      506.52      565.91     55.94 o 
   8  10   8        4.42       78.89     48.54 o 
   9  10   8       76.05       67.46     33.50 o 
  10  10   8      247.22      148.08     52.65 o 
 -10  11   8       54.15      144.79     67.46 o 
  -9  11   8      221.37      154.66     60.88 o 
  -8  11   8      156.30      228.70     69.10 o 
  -7  11   8      388.63      355.39     67.46 o 
  -6  11   8      387.68      365.26     54.30 o 
  -5  11   8      185.76      161.24     18.95 o 
  -4  11   8      393.30      343.59     31.26 o 
  -3  11   8     1526.66     1529.25     69.10 o 
  -2  11   8      853.18      786.86     34.34 o 
  -1  11   8      772.48      864.27     19.68 o 
   0  11   8      274.27      241.44     16.13 o 
   1  11   8      772.40      777.17     29.19 o 
   2  11   8      852.85      806.95     43.81 o 
   3  11   8     1526.87     1529.15     64.99 o 
   4  11   8      394.27      397.40     37.80 o 
   5  11   8      186.73      185.72     26.00 o 
   6  11   8      387.49      394.37     24.26 o 
   7  11   8      388.56      390.80     36.36 o 
   8  11   8      156.20      271.81     42.85 o 
   9  11   8      221.80      139.85     42.78 o 
  10  11   8       54.04       62.52     44.42 o 
  -8  12   8       77.52      187.57     59.23 o 
  -7  12   8       42.29       65.81     47.71 o 
  -6  12   8       78.78       21.50      9.87 o 
  -5  12   8      814.03      763.69     32.33 o 
  -4  12   8      381.41      401.23     16.69 o 
  -3  12   8      116.72      160.72     17.50 o 
  -2  12   8      358.88      351.11     40.31 o 
  -1  12   8      361.03      333.15     24.51 o 
   0  12   8       27.46       62.39     37.84 o 
   1  12   8      360.69      406.36    113.53 o 
   2  12   8      358.70      367.72     41.96 o 
   3  12   8      116.52      115.64     37.02 o 
   4  12   8      381.40      434.07    102.01 o 
   5  12   8      814.95      792.20     43.60 o 
   6  12   8       79.03      108.59     43.05 o 
   7  12   8       42.17       70.43     42.78 o 
   8  12   8       77.50       75.52     31.89 o 
   9  12   8      118.37      144.08     28.70 o 
  -8  13   8       80.47       31.26     62.52 o 
  -7  13   8      183.84      217.18     60.88 o 
  -6  13   8      332.79      115.90     92.14 o 
  -5  13   8      116.62      116.78     18.54 o 
  -4  13   8      204.15      144.28     48.54 o 
  -3  13   8      373.66      344.90     33.73 o 
  -2  13   8      726.22      799.73     32.78 o 
  -1  13   8      109.57      104.40     33.24 o 
   0  13   8      623.63      601.43     24.10 o 
   1  13   8      108.89      122.57     44.42 o 
   2  13   8      725.78      817.89    111.88 o 
   3  13   8      373.14      355.46     20.94 o 
   4  13   8      203.89      222.51     37.10 o 
   5  13   8      116.71      164.66     38.15 o 
   6  13   8      333.07      401.36    102.01 o 
   7  13   8      183.60       60.88     36.20 o 
   8  13   8       80.43       88.63     46.07 o 
  -8  14   8      206.73      248.44     69.10 o 
  -7  14   8       20.37       29.62     44.42 o 
  -6  14   8       45.10       82.27     29.62 o 
  -5  14   8        9.75      167.82     55.94 o 
  -4  14   8      392.20      354.97     19.58 o 
  -3  14   8      373.65      383.79     38.66 o 
  -2  14   8      429.91      376.92     36.74 o 
  -1  14   8       67.15      118.46     24.68 o 
   0  14   8      132.24       62.52     36.20 o 
   1  14   8       67.12      136.56     39.49 o 
   2  14   8      431.08      523.99     65.81 o 
   3  14   8      373.78      417.66     46.65 o 
   4  14   8      392.33      300.27     48.20 o 
   5  14   8        9.77       33.09     39.49 o 
   6  14   8       45.07       27.97     25.60 o 
   7  14   8       20.47       28.93     24.99 o 
  -6  15   8      302.63       92.35     74.86 o 
  -5  15   8       77.45       62.52     23.03 o 
  -4  15   8      177.42      134.62     27.64 o 
  -3  15   8       30.31       46.82     21.30 o 
  -2  15   8      168.25      210.60     44.42 o 
  -1  15   8       60.56      121.75     34.55 o 
   0  15   8      196.46      287.01     47.71 o 
   1  15   8       60.05      167.59     51.00 o 
   2  15   8      167.93      226.75     74.04 o 
   3  15   8       30.44      151.37     72.39 o 
   4  15   8      177.22      205.92     26.00 o 
   5  15   8       77.07      129.98     44.42 o 
   6  15   8      302.95      389.56    160.42 o 
   7  15   8       71.74       67.46     59.23 o 
  -5  16   8       20.71       75.11     63.34 o 
  -4  16   8       65.61      150.69     90.49 o 
  -3  16   8       66.93      132.09     61.70 o 
  -2  16   8      355.26      278.76     64.99 o 
  -1  16   8      160.32      121.54     38.04 o 
   0  16   8      104.36      139.18     44.42 o 
   1  16   8      160.00      220.68     44.42 o 
   2  16   8      354.97      387.77     30.42 o 
   3  16   8       66.98      116.82     32.91 o 
   4  16   8       65.86       93.35     26.08 o 
   5  16   8       20.70       92.14     62.52 o 
  -3  17   8       76.68      137.93     32.04 o 
  -2  17   8        6.50      103.59     81.44 o 
  -1  17   8        3.66       19.74     70.75 o 
   0  17   8       26.97       85.56     49.36 o 
   2  17   8        6.41       27.97     31.26 o 
   3  17   8       76.90      217.18     60.88 o 
   4  17   8       13.30       23.03     57.59 o 
  -2  18   8       41.86       46.07     47.71 o 
  -1  18   8      156.21      177.69     31.26 o 
   0  18   8       73.92       69.88     68.28 o 
   1  18   8      155.74      189.92     35.56 o 
   2  18   8       41.85       59.23    118.46 o 
   1   0   9      324.08      305.01     15.19 o 
   2   0   9     5088.72     4768.98     88.02 o 
   3   0   9    13035.61    12640.31     61.66 o 
   4   0   9     3941.01     3915.15    178.52 o 
   5   0   9      252.02      199.61     14.22 o 
   6   0   9      221.95      190.47     27.97 o 
   7   0   9     1254.24     1271.83     26.09 o 
   8   0   9     1229.98     1246.69     37.09 o 
   9   0   9     1472.78     1558.64     55.94 o 
  10   0   9      762.29      787.64     20.73 o 
  11   0   9       39.38      141.50     82.27 o 
  12   0   9        1.79       24.63     33.73 o 
 -12   1   9      217.89      201.43     74.86 o 
 -11   1   9      272.56      265.18     32.08 o 
 -10   1   9      249.17      243.36     17.33 o 
  -9   1   9      580.45      563.72     15.66 o 
  -8   1   9      147.75      183.23      9.87 o 
  -7   1   9     1361.56     1352.27     41.96 o 
  -6   1   9     3618.79     3632.08     60.88 o 
  -5   1   9     2693.74     2604.41     59.23 o 
  -4   1   9     2326.70     2350.45     61.70 o 
  -3   1   9     1781.63     1746.24     81.44 o 
  -2   1   9     2011.60     1955.81     33.73 o 
  -1   1   9     5183.16     5459.17    160.55 o 
   0   1   9     4713.96     4941.23    241.04 o 
   1   1   9     5174.25     5266.24    264.07 o 
   2   1   9     2012.81     1874.71     69.17 o 
   3   1   9     1779.51     1695.41     80.62 o 
   4   1   9     2327.96     2275.26     35.49 o 
   5   1   9     2695.85     2776.72     42.30 o 
   6   1   9     3616.16     3588.82     92.14 o 
   7   1   9     1360.28     1404.28     33.85 o 
   8   1   9      147.19      178.12     35.54 o 
   9   1   9      579.90      476.20     26.00 o 
  10   1   9      248.79      217.21     44.35 o 
  11   1   9      272.01      303.26     51.83 o 
  12   1   9      217.84      128.11     60.88 o 
 -12   2   9       23.00       49.36     36.20 o 
 -11   2   9      142.51       67.96     46.07 o 
 -10   2   9      417.81      330.83     30.83 o 
  -9   2   9      725.47      520.86     64.99 o 
  -8   2   9      731.55      696.46    134.92 o 
  -7   2   9      967.12      947.32    285.46 o 
  -6   2   9      586.11      594.13      9.05 o 
  -5   2   9     1198.17     1055.37     19.74 o 
  -4   2   9     4341.75     4395.67    454.11 o 
  -3   2   9      973.08      897.28     18.18 o 
  -2   2   9     4205.38     4252.71    118.46 o 
  -1   2   9     2106.16     2077.49     20.74 o 
   0   2   9     8948.55     9302.41    364.44 o 
   1   2   9     2102.98     1984.29    227.88 o 
   2   2   9     4206.62     4602.33    276.41 o 
   3   2   9      969.53      859.88     33.73 o 
   4   2   9     4347.00     4152.96    125.87 o 
   5   2   9     1200.41     1234.35     40.99 o 
   6   2   9      588.04      702.12     38.61 o 
   7   2   9      972.30      911.55     29.24 o 
   8   2   9      733.52      766.11     32.33 o 
   9   2   9      725.62      812.37     43.60 o 
  10   2   9      417.96      425.14     85.56 o 
  11   2   9      142.87      189.57     48.07 o 
  12   2   9       23.04       36.20     57.59 o 
 -12   3   9      144.95       13.16     18.10 o 
 -11   3   9      119.90       59.23     41.13 o 
 -10   3   9      261.98      317.55     27.97 o 
  -9   3   9      738.97      704.20     19.74 o 
  -8   3   9      751.39      732.17     62.52 o 
  -7   3   9      225.52      236.93     16.45 o 
  -6   3   9     1001.75      964.16     31.26 o 
  -5   3   9     3551.11     3665.77    125.04 o 
  -4   3   9     2779.01     2778.94     54.30 o 
  -3   3   9     3622.05     3334.55     49.28 o 
  -2   3   9     2389.94     2329.72    125.87 o 
  -1   3   9     3665.51     3709.24     46.89 o 
   0   3   9     2462.18     2443.62     48.94 o 
   1   3   9     3661.14     3658.40     85.56 o 
   2   3   9     2389.96     2658.47    243.51 o 
   3   3   9     3628.67     3320.41    120.11 o 
   4   3   9     2774.25     2779.35     66.64 o 
   5   3   9     3548.26     3734.22     86.38 o 
   6   3   9     1002.59      983.46     42.36 o 
   7   3   9      225.13      199.35     33.14 o 
   8   3   9      752.41      776.27     63.34 o 
   9   3   9      736.11      864.74     45.07 o 
  10   3   9      261.43      295.09     39.26 o 
  11   3   9      120.22      127.31     41.45 o 
  12   3   9      144.88      175.37     38.66 o 
 -12   4   9      247.45       85.56     98.72 o 
 -11   4   9      141.40      177.69     16.45 o 
 -10   4   9       88.82       32.91     29.62 o 
  -9   4   9       92.75      108.59     21.39 o 
  -8   4   9      122.00      126.69     31.26 o 
  -7   4   9     2694.63     2579.86    143.14 o 
  -6   4   9      458.24      470.56     39.49 o 
  -5   4   9     3891.45     4063.94    115.17 o 
  -4   4   9     2324.26     2362.68     24.68 o 
  -3   4   9      334.71      315.91     18.10 o 
  -2   4   9      781.09      838.83      7.19 o 
  -1   4   9     3672.65     3654.97     46.89 o 
   0   4   9    10345.18    10567.11     78.98 o 
   1   4   9     3665.96     3670.34    104.04 o 
   2   4   9      785.35      896.90     85.56 o 
   3   4   9      333.03      277.78     49.36 o 
   4   4   9     2325.13     2338.93     24.21 o 
   5   4   9     3892.21     4106.40     74.04 o 
   6   4   9      459.65      424.55     30.73 o 
   7   4   9     2699.02     2648.89    120.11 o 
   8   4   9      121.48      107.88     30.42 o 
   9   4   9       92.42      123.88     80.62 o 
  10   4   9       88.94      104.65     27.58 o 
  11   4   9      142.23      248.45     38.39 o 
  12   4   9      247.07      166.34     54.30 o 
 -11   5   9      244.95      253.38     52.65 o 
 -10   5   9       92.91       47.71     37.84 o 
  -9   5   9      478.86      480.43     39.49 o 
  -8   5   9     1885.48     1925.02     44.42 o 
  -7   5   9      557.47      544.60     54.30 o 
  -6   5   9       56.51       55.94     26.33 o 
  -5   5   9     1047.07     1069.46     92.14 o 
  -4   5   9     5586.90     5497.01    133.27 o 
  -3   5   9     4347.17     4382.27    113.08 o 
  -2   5   9     1264.91     1199.74     18.10 o 
  -1   5   9     2308.54     2485.79     90.49 o 
   0   5   9     1050.59     1042.44     54.30 o 
   1   5   9     2311.19     2552.99    116.82 o 
   2   5   9     1260.50     1274.52     37.02 o 
   3   5   9     4337.90     4369.69     47.78 o 
   4   5   9     5584.79     5644.36     77.91 o 
   5   5   9     1045.13     1047.16     37.84 o 
   7   5   9      555.87      555.07     33.34 o 
   8   5   9     1884.91     1896.27     71.57 o 
   9   5   9      478.86      556.73     37.02 o 
  10   5   9       93.35      124.00     42.30 o 
  11   5   9      245.21      291.09     64.99 o 
 -11   6   9      142.99      110.24     24.68 o 
 -10   6   9      366.62      327.42     27.97 o 
  -8   6   9      203.31      164.53     32.91 o 
  -7   6   9      502.36      491.95     27.97 o 
  -6   6   9      143.54      157.95     32.91 o 
  -5   6   9     2359.87     2476.20    102.01 o 
  -4   6   9     3050.12     3112.94     72.39 o 
  -3   6   9      717.98      652.68     35.37 o 
  -2   6   9      541.36      458.78    183.45 o 
  -1   6   9     1488.65     1574.13     53.64 o 
   0   6   9     4216.40     4504.68     26.33 o 
   1   6   9     1493.45     1576.01     28.70 o 
   2   6   9      540.60      486.55     27.97 o 
   3   6   9      718.62      607.15     60.88 o 
   4   6   9     3051.11     3082.91     92.96 o 
   5   6   9     2363.66     2451.54    126.69 o 
   6   6   9      143.62      183.55     30.44 o 
   7   6   9      502.46      500.39     31.22 o 
   8   6   9      203.45      210.02     27.73 o 
   9   6   9       65.26       19.74     36.20 o 
  10   6   9      365.83      329.68     43.58 o 
  11   6   9      142.66      203.01     58.41 o 
 -10   7   9        6.90       49.36     27.97 o 
  -9   7   9      302.42      282.99     39.49 o 
  -8   7   9      702.24      664.71     46.07 o 
  -7   7   9     1421.21     1253.73     36.20 o 
  -6   7   9      498.03      551.18     36.20 o 
  -5   7   9      619.30      600.54     24.68 o 
  -4   7   9     1840.39     1824.66     32.91 o 
  -3   7   9     2044.85     2107.84     94.61 o 
  -2   7   9      525.16      473.26     27.97 o 
  -1   7   9      855.26      844.28     24.64 o 
   0   7   9     1680.57     1787.91     75.68 o 
   1   7   9      857.33      898.87     68.28 o 
   2   7   9      529.50      518.70     29.09 o 
   3   7   9     2041.96     2110.00     58.41 o 
   4   7   9     1841.49     1877.54     50.18 o 
   5   7   9      617.14      647.20     26.78 o 
   6   7   9      500.03      486.08     47.71 o 
   7   7   9     1419.55     1365.48     66.64 o 
   8   7   9      700.47      734.18     38.29 o 
   9   7   9      302.97      319.47     33.20 o 
  11   7   9       73.48      119.38     58.41 o 
 -11   8   9      223.53      202.37     47.71 o 
 -10   8   9      385.00      426.14     90.49 o 
  -9   8   9      321.81      365.26     54.30 o 
  -8   8   9      306.78      340.58     47.71 o 
  -7   8   9      450.85      463.98     72.39 o 
  -6   8   9       53.63       69.10     23.03 o 
  -5   8   9      392.24      370.20     24.68 o 
  -4   8   9     1505.06     1421.67     28.79 o 
  -3   8   9     2255.50     2294.61     37.02 o 
  -2   8   9      947.11      953.58     23.03 o 
  -1   8   9     1683.85     1703.27     63.34 o 
   0   8   9      307.42      372.23     14.22 o 
   1   8   9     1684.14     1680.28     26.33 o 
   2   8   9      946.03      867.11     30.44 o 
   3   8   9     2253.74     2277.44     85.56 o 
   4   8   9     1505.26     1621.03     46.07 o 
   5   8   9      391.97      318.57     25.53 o 
   6   8   9       53.86       99.88     71.57 o 
   7   8   9      452.16      470.45     42.69 o 
   8   8   9      307.98      361.73     56.76 o 
   9   8   9      321.41      349.31     39.58 o 
  10   8   9      384.53      384.81     59.23 o 
  11   8   9      223.74      116.82     74.04 o 
 -10   9   9       71.39        8.23     27.97 o 
  -9   9   9       60.65       60.88     29.62 o 
  -8   9   9      296.83      345.52     24.68 o 
  -7   9   9      196.24      233.64     54.30 o 
  -6   9   9     1505.21     1561.41     70.75 o 
  -5   9   9      371.90      394.88     60.88 o 
  -4   9   9      796.93      793.73     54.30 o 
  -3   9   9      118.50      141.57     37.02 o 
  -2   9   9      472.87      454.17     42.78 o 
  -1   9   9      667.85      634.97     23.55 o 
   0   9   9     1152.13     1103.96     39.10 o 
   1   9   9      665.58      681.16     26.33 o 
   2   9   9      472.97      424.79     22.42 o 
   3   9   9      118.71      130.93     72.39 o 
   4   9   9      798.45      840.56     37.84 o 
   5   9   9      373.33      411.42     23.66 o 
   6   9   9     1504.48     1487.26     63.87 o 
   7   9   9      195.39      261.51     66.64 o 
   8   9   9      296.60      303.27     27.47 o 
   9   9   9       60.42      126.69     87.20 o 
 -10  10   9      226.93       92.14     54.30 o 
  -9  10   9      220.54      177.69     54.30 o 
  -8  10   9      308.95      380.07     44.42 o 
  -7  10   9      265.93      370.20     39.49 o 
  -6  10   9      164.62      222.12     46.07 o 
  -5  10   9      132.43      151.37     44.42 o 
  -4  10   9     1278.44     1240.79     66.64 o 
  -3  10   9      784.26      757.19     32.33 o 
  -2  10   9      717.77      749.02     19.52 o 
  -1  10   9     1285.95     1259.47     45.32 o 
   0  10   9      173.84      164.51     34.55 o 
   1  10   9     1286.25     1248.18     53.86 o 
   2  10   9      715.56      791.14     49.95 o 
   3  10   9      782.74      703.06     25.42 o 
   4  10   9     1276.68     1317.04     37.02 o 
   5  10   9      132.63      141.57     22.07 o 
   6  10   9      164.63      222.12     60.88 o 
   7  10   9      265.24      306.75     30.89 o 
   8  10   9      308.69      349.85     43.33 o 
   9  10   9      220.62      280.02    101.19 o 
  10  10   9      227.02      197.72     47.66 o 
  -9  11   9       62.73       87.20     42.78 o 
  -7  11   9      113.02      180.99     97.07 o 
  -6  11   9      193.09      157.95     32.91 o 
  -5  11   9     1019.88      699.86    348.81 o 
  -4  11   9      131.21      135.37     36.20 o 
  -3  11   9       70.63       72.39     29.62 o 
  -2  11   9      738.31      776.29     25.50 o 
  -1  11   9      308.17      357.23     84.73 o 
   0  11   9     1122.39     1135.40     20.94 o 
   1  11   9      308.46      334.21     27.90 o 
   2  11   9      738.39      857.30     50.18 o 
   3  11   9       70.56       51.37     20.84 o 
   4  11   9      132.19      198.15     23.69 o 
   5  11   9     1021.60      940.27     62.52 o 
   6  11   9      192.16      189.70     87.20 o 
   7  11   9      112.71      110.75     37.45 o 
   8  11   9       37.51       69.10     62.52 o 
   9  11   9       62.61       46.07     59.23 o 
  -9  12   9       94.84      245.15     64.17 o 
  -8  12   9      197.27      312.61     77.33 o 
  -7  12   9      391.95      399.81     60.88 o 
  -6  12   9      281.22      322.48     64.17 o 
  -5  12   9      295.11      319.23     12.13 o 
  -4  12   9      300.30      322.22     91.32 o 
  -3  12   9      726.80      783.00     82.27 o 
  -2  12   9      531.95      585.17     80.62 o 
  -1  12   9      227.16      234.91     43.60 o 
   0  12   9       26.16       42.78     26.33 o 
   1  12   9      226.43      194.46     34.55 o 
   2  12   9      530.53      594.01     37.02 o 
   3  12   9      725.80      779.19     38.41 o 
   4  12   9      300.08      263.35     44.42 o 
   5  12   9      294.72      381.43     55.94 o 
   6  12   9      280.96      357.48     32.08 o 
   7  12   9      392.65      373.05     38.52 o 
   8  12   9      197.82      175.03     31.90 o 
   9  12   9       95.13       36.20     49.36 o 
  -7  13   9        6.86       41.13     37.84 o 
  -5  13   9      155.07      175.82     18.41 o 
  -4  13   9      444.47      482.94    112.70 o 
  -3  13   9      380.31      401.78     23.18 o 
  -2  13   9      596.42      625.85     29.62 o 
  -1  13   9       49.65      148.08     31.26 o 
   0  13   9      119.75       89.26     27.63 o 
   1  13   9       49.87       72.19     35.37 o 
   2  13   9      596.42      662.92     37.42 o 
   3  13   9      380.08      355.75     39.50 o 
   4  13   9      445.74      494.89     35.60 o 
   5  13   9      155.33      148.99     33.85 o 
   6  13   9       32.40       46.80     28.36 o 
   7  13   9        6.96      136.56     65.81 o 
   8  13   9      137.02      194.21     51.36 o 
  -7  14   9      138.60      113.53     65.81 o 
  -6  14   9      207.66      121.75     59.23 o 
  -5  14   9      249.59      186.53     46.89 o 
  -4  14   9       93.14      113.38     26.88 o 
  -3  14   9      177.60      157.43     24.67 o 
  -2  14   9      175.98      163.07     60.05 o 
  -1  14   9      216.94      244.30     33.73 o 
   0  14   9        2.42      129.98     49.36 o 
   1  14   9      217.34      211.57     37.02 o 
   2  14   9      175.64      225.25     37.84 o 
   3  14   9      177.70      197.00     28.31 o 
   4  14   9       93.39      150.90     52.65 o 
   5  14   9      249.51      330.23     25.70 o 
   6  14   9      207.43      202.75     42.54 o 
   7  14   9      138.45       95.60     37.02 o 
  -6  15   9        3.73       47.62     18.87 o 
  -5  15   9        9.57       29.62     39.49 o 
  -4  15   9       38.58       54.83     21.75 o 
  -3  15   9      471.52      446.44     45.84 o 
  -2  15   9      261.85      186.62     36.61 o 
  -1  15   9       73.44       89.41     29.12 o 
   0  15   9       63.83       97.07     47.71 o 
   1  15   9       73.10      162.01     48.49 o 
   2  15   9      262.03      281.56     63.52 o 
   3  15   9      471.83      466.83     60.05 o 
   4  15   9       38.59      105.30     34.55 o 
   5  15   9        9.48       68.72     50.33 o 
   6  15   9        3.73       32.91     52.65 o 
  -5  16   9      118.53      112.86     91.32 o 
  -4  16   9      117.18      101.05     33.47 o 
  -3  16   9       44.35       75.22     27.97 o 
  -2  16   9       41.19       14.81     23.03 o 
  -1  16   9      120.19       22.01     19.68 o 
   0  16   9       98.01       87.80     41.83 o 
   1  16   9      119.94      200.54     40.70 o 
   2  16   9       41.40      171.11     93.78 o 
   3  16   9       44.45      136.56     65.81 o 
   4  16   9      117.24      130.99     30.89 o 
   5  16   9      118.44      133.27     85.56 o 
  -3  17   9       68.05       76.00     32.52 o 
  -2  17   9      189.17      181.52     41.49 o 
  -1  17   9       64.39       88.97     36.39 o 
   0  17   9       41.66       60.88     42.78 o 
   1  17   9       64.30      108.59     51.00 o 
   2  17   9      189.41      236.93     67.46 o 
   3  17   9       68.37      104.05     30.24 o 
   4  17   9       63.92      161.24     32.91 o 
  -1  18   9       39.81       78.98     31.26 o 
   1  18   9       39.67       65.81     65.81 o 
   0   0  10      314.05      539.66     36.20 o 
   1   0  10      293.30      244.22     16.45 o 
   2   0  10    10828.70    11037.99    134.92 o 
   3   0  10        3.09       29.62     13.16 o 
   4   0  10     6205.90     6635.84    264.07 o 
   5   0  10     1232.41     1098.55     24.52 o 
   6   0  10     6529.22     6198.58    320.01 o 
   7   0  10      167.76      181.48     12.89 o 
   8   0  10       13.84       21.39     14.81 o 
   9   0  10       82.55       97.22     35.37 o 
  10   0  10      839.51      777.14     34.55 o 
  11   0  10      286.73      317.90     41.13 o 
  12   0  10       86.27       42.78     52.65 o 
 -12   1  10      110.21       69.10     27.97 o 
 -11   1  10      130.64      102.47     20.57 o 
 -10   1  10     1043.71     1023.64    141.50 o 
  -9   1  10      340.15      351.46     37.02 o 
  -8   1  10      146.22      184.51      8.83 o 
  -7   1  10       67.11       55.33     16.76 o 
  -6   1  10      324.73      324.04     10.65 o 
  -5   1  10      529.77      513.45     31.26 o 
  -4   1  10     2913.38     2855.96     74.86 o 
  -3   1  10     5034.98     4947.40    118.46 o 
  -2   1  10     9270.72     9330.76     74.86 o 
  -1   1  10     3002.43     3127.91     44.66 o 
   0   1  10      539.60      528.40     52.65 o 
   1   1  10     3003.85     3195.66    114.35 o 
   2   1  10     9281.75     9592.30    435.19 o 
   3   1  10     5033.93     5110.51     74.85 o 
   4   1  10     2913.75     2932.79    130.80 o 
   5   1  10      527.90      494.41     34.55 o 
   6   1  10      325.21      273.83     60.05 o 
   7   1  10       67.21       84.66     31.60 o 
   8   1  10      145.08      228.88     65.81 o 
   9   1  10      338.72      365.08     29.40 o 
  10   1  10     1042.85     1022.46     59.23 o 
  11   1  10      130.93      173.71     35.37 o 
  12   1  10      110.00       57.05     43.00 o 
 -12   2  10      170.80       78.98     27.97 o 
 -11   2  10      292.43      210.60     59.23 o 
 -10   2  10      691.98      704.20     34.55 o 
  -9   2  10      286.53      296.16     18.10 o 
  -8   2  10        3.83       29.62     21.39 o 
  -7   2  10     1119.53     1104.01     26.33 o 
  -6   2  10     2558.38     1890.47    245.15 o 
  -5   2  10      452.46      401.23     13.16 o 
  -4   2  10     1847.00     1908.53     38.67 o 
  -3   2  10     5381.69     5163.65    102.01 o 
  -2   2  10     5374.56     5507.66     80.97 o 
  -1   2  10     1111.67     1417.10    153.01 o 
   0   2  10      106.66       65.81     21.39 o 
   1   2  10     1104.49     1154.69    182.63 o 
   2   2  10     5375.24     5927.02    509.23 o 
   3   2  10     5380.81     5328.20    236.93 o 
   4   2  10     1842.86     1856.98    135.74 o 
   5   2  10      451.77      412.63     27.15 o 
   6   2  10     2562.06     2647.68     25.31 o 
   7   2  10     1119.60     1164.96     32.04 o 
   8   2  10        3.66       26.00     34.38 o 
   9   2  10      287.50      407.69     43.07 o 
  10   2  10      692.48      671.91     42.91 o 
  11   2  10      292.60      273.29     64.99 o 
  12   2  10      170.93      181.43     37.84 o 
 -12   3  10      107.71      151.37     27.97 o 
 -11   3  10      470.81      442.59     26.33 o 
 -10   3  10      286.57      375.13     34.55 o 
  -9   3  10       77.97       59.23     36.20 o 
  -8   3  10      718.02      789.75     72.39 o 
  -7   3  10       10.88       23.03     39.49 o 
  -6   3  10      580.95      651.55     32.91 o 
  -5   3  10     3943.83     3807.27     47.71 o 
  -4   3  10     1092.76     1081.35      9.05 o 
  -3   3  10     1892.26     1887.71     88.02 o 
  -2   3  10     3869.34     4041.21     54.76 o 
  -1   3  10     5414.60     5580.59     35.18 o 
   1   3  10     5413.48     5585.86    175.23 o 
   2   3  10     3869.80     4478.84    500.18 o 
   3   3  10     1894.84     1903.81     33.73 o 
   4   3  10     1091.86     1128.69     24.43 o 
   5   3  10     3945.57     4101.22    178.52 o 
   6   3  10      582.93      566.17     69.10 o 
   7   3  10       11.45       27.97     27.92 o 
   8   3  10      718.64      788.51     35.37 o 
   9   3  10       77.65      146.15     31.65 o 
  10   3  10      286.34      252.96     38.09 o 
  11   3  10      470.52      545.61     82.27 o 
  12   3  10      107.50       65.96     38.86 o 
 -11   4  10       60.03       31.26     39.49 o 
 -10   4  10      219.18      261.61     37.84 o 
  -9   4  10      894.73      893.41     31.26 o 
  -8   4  10      692.53      691.03     26.33 o 
  -7   4  10     1116.71     1173.11     26.33 o 
  -6   4  10      677.14      600.54     24.68 o 
  -5   4  10     1183.98     1225.76     26.33 o 
  -4   4  10     2423.32     2413.68     24.68 o 
  -3   4  10     5725.23     5537.54     35.18 o 
  -2   4  10     2318.25     2303.56     96.25 o 
  -1   4  10     3313.32     3104.56     93.78 o 
   0   4  10     2326.84     2523.65     82.27 o 
   1   4  10     3318.20     3367.63    103.65 o 
   2   4  10     2314.55     2265.57    118.46 o 
   3   4  10     5729.06     6024.31     88.85 o 
   4   4  10     2424.28     2389.00     44.29 o 
   5   4  10     1184.59     1180.85     28.06 o 
   6   4  10      677.72      707.54     21.31 o 
   7   4  10     1113.66     1156.63     89.67 o 
   8   4  10      691.52      703.33     22.82 o 
   9   4  10      896.07      933.50     46.55 o 
  10   4  10      219.14      239.62     45.25 o 
  11   4  10       59.75      111.88     39.49 o 
 -11   5  10      622.86      664.71     32.91 o 
 -10   5  10      290.10      309.32     49.36 o 
  -9   5  10      142.93      177.69     27.97 o 
  -8   5  10      170.58      141.50     27.97 o 
  -7   5  10      920.42     1020.10     74.04 o 
  -6   5  10      434.20      437.65     32.91 o 
  -5   5  10     2145.09     2143.85     70.75 o 
  -4   5  10     1343.67     1253.73     54.30 o 
  -3   5  10        0.11        4.94      6.58 o 
  -2   5  10      477.37      448.42     11.63 o 
  -1   5  10     3654.67     3650.80    123.40 o 
   0   5  10     2533.65     2360.70     38.74 o 
   1   5  10     3658.37     3670.87     46.89 o 
   2   5  10      477.79      454.11     34.38 o 
   3   5  10        0.10       11.52     34.55 o 
   4   5  10     1339.38     1407.60     80.62 o 
   5   5  10     2145.64     2208.90     44.92 o 
   6   5  10      437.27      443.96     22.42 o 
   7   5  10      921.49      942.04     64.17 o 
   8   5  10      170.86      205.66     59.23 o 
   9   5  10      142.68       69.85     41.13 o 
  10   5  10      290.78      338.62     51.83 o 
  11   5  10      622.77      643.94     49.61 o 
 -11   6  10        6.47       41.13     39.49 o 
 -10   6  10       80.26       24.68     42.78 o 
  -9   6  10      612.23      612.06     82.27 o 
  -8   6  10      741.22      697.61     60.88 o 
  -7   6  10      636.19      651.55     32.91 o 
  -5   6  10      351.19      309.32     36.20 o 
  -4   6  10      742.21      725.59     34.55 o 
  -3   6  10     4320.13     4089.96     74.04 o 
  -2   6  10     4305.49     4297.34    185.10 o 
  -1   6  10     1078.30     1135.88    209.78 o 
   0   6  10      224.62      195.32     40.31 o 
   1   6  10     1079.41     1193.80     69.10 o 
   2   6  10     4307.59     4393.51     40.68 o 
   3   6  10     4311.42     4361.07     92.96 o 
   4   6  10      743.34      765.87     30.39 o 
   5   6  10      350.50      351.10     59.23 o 
   7   6  10      636.74      710.38     91.32 o 
   8   6  10      739.01      771.47     73.22 o 
   9   6  10      611.95      634.92     44.62 o 
  10   6  10       80.18      105.30     70.75 o 
  11   6  10        6.44      113.53     49.36 o 
 -11   7  10      241.07      174.40     34.55 o 
 -10   7  10      265.27      332.35     23.03 o 
  -9   7  10      520.57      544.60     47.71 o 
  -8   7  10      218.76      217.18     46.07 o 
  -7   7  10      778.09      719.00     75.68 o 
  -6   7  10     1992.77     1770.36     54.30 o 
  -5   7  10      909.08      916.44     39.49 o 
  -4   7  10     2668.22     2765.78    121.75 o 
  -3   7  10      403.27      439.41     13.16 o 
  -2   7  10      364.04      358.01     22.47 o 
  -1   7  10     1203.43     1157.20     26.33 o 
   0   7  10      289.12      268.25     27.65 o 
   1   7  10     1204.05     1211.41     53.47 o 
   2   7  10      364.83      362.88     26.33 o 
   3   7  10      401.41      458.85     46.07 o 
   4   7  10     2666.60     2750.89     24.52 o 
   5   7  10      913.66      853.36     41.96 o 
   6   7  10     1993.46     2006.58     45.25 o 
   7   7  10      779.37      694.67     59.23 o 
   8   7  10      219.21      240.95     28.14 o 
   9   7  10      521.09      439.67     60.88 o 
  10   7  10      265.63      209.82     51.83 o 
  11   7  10      240.91      279.60    110.24 o 
 -10   8  10      219.35      161.24     59.23 o 
  -9   8  10      205.34      236.93     47.71 o 
  -8   8  10      148.83      228.70     39.49 o 
  -7   8  10      659.64      580.80     37.84 o 
  -6   8  10      879.84      901.63     23.03 o 
  -5   8  10      451.44      389.94     29.62 o 
  -4   8  10      843.05      671.85     41.13 o 
  -3   8  10      605.58      635.52     16.45 o 
  -2   8  10      951.15      894.24     73.22 o 
  -1   8  10     1011.81     1070.55     43.80 o 
   0   8  10     1943.27     1931.81     57.77 o 
   1   8  10     1013.40      989.71     23.94 o 
   2   8  10      953.17     1056.71     29.65 o 
   3   8  10      605.52      641.18     28.79 o 
   4   8  10      845.43      818.88     20.55 o 
   5   8  10      453.13      450.97     38.39 o 
   6   8  10      880.95      766.30     33.98 o 
   7   8  10      657.79      661.03     50.18 o 
   8   8  10      148.15      191.71     31.90 o 
   9   8  10      204.73      210.49     49.02 o 
  10   8  10      219.00      248.99    140.67 o 
 -10   9  10      142.98      171.11     44.42 o 
  -9   9  10      392.27      498.53     34.55 o 
  -8   9  10      405.47      399.81     41.13 o 
  -6   9  10      111.64       82.27     67.46 o 
  -5   9  10      678.26      732.17     49.36 o 
  -4   9  10     1637.38     1486.91    129.98 o 
  -3   9  10     1348.53     1491.87    116.82 o 
  -2   9  10     3139.74     3079.20    245.98 o 
  -1   9  10      404.11      414.00     69.10 o 
   1   9  10      404.63      373.53     30.42 o 
   2   9  10     3137.76     3266.39     80.62 o 
   3   9  10     1347.65     1422.35     25.40 o 
   4   9  10     1637.34     1648.94    187.57 o 
   5   9  10      678.92      660.56     44.16 o 
   6   9  10      111.79      180.65     44.60 o 
   8   9  10      406.69      371.93     81.44 o 
   9   9  10      392.86      275.58     69.93 o 
  10   9  10      142.70      264.90     62.52 o 
 -10  10  10       76.28      144.79     55.94 o 
  -9  10  10       71.17      116.82     74.04 o 
  -8  10  10       43.27       62.52     31.26 o 
  -7  10  10      352.24      360.32     34.55 o 
  -6  10  10      953.25      947.70    110.24 o 
  -5  10  10      575.45      521.57     82.27 o 
  -4  10  10      169.74      163.24     29.62 o 
  -3  10  10      170.24      232.70     46.89 o 
  -2  10  10       72.24      121.81     27.15 o 
  -1  10  10      454.04      487.67     27.27 o 
   0  10  10      737.52      758.27     54.32 o 
   1  10  10      454.37      499.88     83.91 o 
   2  10  10       72.43       75.68     31.26 o 
   3  10  10      170.49      179.89     24.68 o 
   4  10  10      169.42      195.52     31.98 o 
   5  10  10      575.96      565.88     71.21 o 
   6  10  10      953.87      950.74     64.99 o 
   7  10  10      351.65      311.66     41.96 o 
   8  10  10       43.20      154.49    118.46 o 
   9  10  10       71.19      160.11     93.78 o 
  10  10  10       76.24      164.53     36.20 o 
  -9  11  10       79.78       74.04     39.49 o 
  -8  11  10      357.49      210.60     47.71 o 
  -7  11  10      176.47       92.14     46.07 o 
  -6  11  10       78.86        3.29     26.33 o 
  -4  11  10      468.47      547.13     69.93 o 
  -3  11  10      697.92      754.88     51.00 o 
  -2  11  10      851.38      837.00     32.91 o 
  -1  11  10       73.26      129.98     14.81 o 
   0  11  10      515.46      675.12     83.09 o 
   1  11  10       72.45       78.98     24.68 o 
   2  11  10      850.36      846.20     34.38 o 
   3  11  10      697.26      670.61     47.71 o 
   4  11  10      468.73      419.33     65.81 o 
   5  11  10       86.72      129.89     50.79 o 
   6  11  10       78.90      101.52     34.79 o 
   7  11  10      176.62      388.25    120.93 o 
   8  11  10      357.55      293.31     39.49 o 
   9  11  10       79.99      165.42     82.27 o 
  -9  12  10      136.33      113.53     41.13 o 
  -7  12  10       34.99      222.12     57.59 o 
  -6  12  10      275.48      233.64     59.23 o 
  -5  12  10      456.85      303.97    183.45 o 
  -4  12  10      559.26      583.93    125.04 o 
  -3  12  10      349.78      365.26     20.94 o 
  -2  12  10      305.30      322.40     51.83 o 
  -1  12  10      363.41      310.67     37.84 o 
   0  12  10      313.03      408.74     37.02 o 
   1  12  10      363.58      382.79     46.89 o 
   2  12  10      304.92      270.50     66.64 o 
   3  12  10      350.37      311.20     65.73 o 
   4  12  10      560.46      591.29    118.46 o 
   5  12  10      457.36      483.99     38.91 o 
   6  12  10      274.73      263.46     43.62 o 
   7  12  10       34.87       48.91     28.57 o 
   8  12  10       20.78       59.40     29.85 o 
   9  12  10      136.24       74.04     65.81 o 
  -8  13  10      172.11       78.98     70.75 o 
  -7  13  10      278.08      199.08     60.88 o 
  -6  13  10      119.44      213.89     37.84 o 
  -5  13  10      238.23      189.49     40.32 o 
  -3  13  10       81.94       59.40     39.50 o 
  -2  13  10      597.36      607.88     30.03 o 
  -1  13  10      305.88      337.64     32.78 o 
   0  13  10      331.44      270.86     41.34 o 
   1  13  10      306.21      326.53     22.43 o 
   2  13  10      596.33      704.16    148.90 o 
   3  13  10       81.71      207.22     91.32 o 
   4  13  10       20.41       21.39     31.26 o 
   5  13  10      238.35      312.55     37.84 o 
   6  13  10      118.83      118.19     33.47 o 
   7  13  10      277.99      256.67     31.33 o 
   8  13  10      172.16       16.45     65.81 o 
  -7  14  10       53.52      139.85     69.10 o 
  -5  14  10       29.21       24.68     13.16 o 
  -4  14  10      217.34      181.49     51.83 o 
  -3  14  10      461.57      454.11     21.39 o 
  -2  14  10       82.75      120.72     54.30 o 
  -1  14  10      112.01      157.76     81.44 o 
   0  14  10        0.23       82.11     24.83 o 
   1  14  10      112.47      156.37     32.91 o 
   2  14  10       83.01      145.06     33.79 o 
   3  14  10      460.24      501.01     32.58 o 
   4  14  10      218.00      183.20     46.89 o 
   5  14  10       29.04       78.29     39.49 o 
   6  14  10       66.25      113.53     60.88 o 
  -6  15  10       89.31      157.95     67.46 o 
  -5  15  10      179.57      120.59     27.15 o 
  -4  15  10      244.81      251.13     20.67 o 
  -3  15  10       33.60       47.71     24.68 o 
  -1  15  10      232.30      250.71     55.12 o 
   0  15  10      193.77      175.24     27.09 o 
   1  15  10      232.85      299.67    103.66 o 
   2  15  10       78.22       62.52     44.42 o 
   3  15  10       33.62       80.62     52.65 o 
   4  15  10      244.81      199.05     56.69 o 
   5  15  10      179.58      247.20     74.04 o 
   6  15  10       89.37       55.22     45.33 o 
  -5  16  10       23.91        1.65     18.10 o 
  -4  16  10       29.91       67.46     24.68 o 
  -3  16  10       83.01      112.39     42.78 o 
  -2  16  10       19.67       78.11     34.08 o 
  -1  16  10       92.25      177.52     55.12 o 
   0  16  10       45.43       29.62     42.78 o 
   1  16  10       92.06      137.17     32.79 o 
   2  16  10       19.42       26.33     36.20 o 
   3  16  10       83.16       72.39     36.20 o 
   4  16  10       30.08      139.85     65.81 o 
   5  16  10       23.96       44.42     39.49 o 
  -3  17  10       97.91      105.30     34.55 o 
  -2  17  10       41.38       33.42     60.88 o 
  -1  17  10       56.11       55.16     21.90 o 
   0  17  10       56.60       94.71     34.38 o 
   1  17  10       56.03      207.54     40.78 o 
   2  17  10       41.43      165.29     74.86 o 
   3  17  10       98.05       81.82     25.52 o 
   1   0  11     2945.46     3203.90    173.58 o 
   2   0  11      611.53      587.38     16.99 o 
   3   0  11     7440.77     6795.75    169.47 o 
   4   0  11     1777.73     1744.23     59.23 o 
   5   0  11      524.50      488.69     86.38 o 
   6   0  11       20.81       15.40      9.52 o 
   7   0  11      573.27      578.19     67.46 o 
   8   0  11        7.32       42.78     11.52 o 
   9   0  11     1860.03     1976.10    120.11 o 
  10   0  11      117.85      133.28     21.74 o 
  11   0  11       53.33       29.89     31.53 o 
 -11   1  11      418.24      385.00     29.62 o 
 -10   1  11      190.34      185.90     16.85 o 
  -9   1  11      494.04      461.89     45.25 o 
  -8   1  11      298.49      284.96     46.07 o 
  -7   1  11     1957.04     1749.73     54.30 o 
  -6   1  11      654.87      646.13     36.20 o 
  -5   1  11     3678.23     3484.55     41.05 o 
  -4   1  11      448.77      434.86     46.07 o 
  -3   1  11      367.49      334.00     17.48 o 
  -2   1  11      745.81      756.04     35.37 o 
  -1   1  11     6913.25     7287.50    176.05 o 
   0   1  11     1519.08     1444.39     23.86 o 
   1   1  11     6929.54     7064.95    184.28 o 
   2   1  11      750.23      810.01     14.22 o 
   3   1  11      367.81      382.58     84.73 o 
   4   1  11      449.27      444.78     22.66 o 
   5   1  11     3682.42     3868.75     64.17 o 
   6   1  11      654.32      712.33     40.99 o 
   7   1  11     1955.23     1944.50     61.70 o 
   8   1  11      297.67      288.05     44.42 o 
   9   1  11      494.11      524.47     26.46 o 
  10   1  11      190.33      244.47     24.83 o 
  11   1  11      417.53      374.95    101.19 o 
 -11   2  11      177.93      167.82     29.62 o 
 -10   2  11      241.40      222.12     26.33 o 
  -9   2  11     1188.26     1085.91     59.23 o 
  -8   2  11     1069.74     1104.01     51.00 o 
  -7   2  11      240.09      269.83     24.68 o 
  -6   2  11     1777.95     1857.56     65.81 o 
  -5   2  11      613.39      511.05     14.81 o 
  -4   2  11     1330.46     1270.24     27.15 o 
  -3   2  11     1225.03     1191.27     26.33 o 
  -2   2  11     1144.10     1164.89      7.85 o 
  -1   2  11     2655.78     2761.45     55.08 o 
   0   2  11     1077.03     1068.95     13.69 o 
   1   2  11     2653.21     2633.06    196.62 o 
   2   2  11     1148.66     1150.85     52.65 o 
   3   2  11     1224.03     1163.12     88.85 o 
   4   2  11     1327.19     1340.83    146.43 o 
   5   2  11      615.05      550.57     25.81 o 
   6   2  11     1777.40     1705.81     38.26 o 
   7   2  11      241.75      324.74     79.80 o 
   8   2  11     1069.66      944.77     79.80 o 
   9   2  11     1189.32     1131.92     52.70 o 
  10   2  11      242.29      323.09     28.95 o 
  11   2  11      178.09      197.99     51.83 o 
 -11   3  11       76.12      141.50     49.36 o 
 -10   3  11      223.76      171.11     16.45 o 
  -9   3  11      509.05      470.56     39.49 o 
  -8   3  11      912.41      901.63     31.26 o 
  -7   3  11      356.55      360.32     19.74 o 
  -6   3  11      191.74      236.93     36.20 o 
  -5   3  11     3652.68     3481.49     29.62 o 
  -4   3  11     2376.47     2353.08     32.37 o 
  -3   3  11     2114.66     2036.43     75.68 o 
  -2   3  11     6271.45     6194.49     54.30 o 
  -1   3  11     1010.75      918.19     49.48 o 
   0   3  11       50.37       51.24     14.38 o 
   1   3  11     1014.75     1002.84     19.74 o 
   2   3  11     6275.93     6430.56    298.63 o 
   3   3  11     2117.62     2117.12    100.36 o 
   4   3  11     2377.55     2290.06     62.52 o 
   5   3  11     3652.10     3734.13    124.22 o 
   6   3  11      192.05      186.85     31.26 o 
   7   3  11      356.83      374.37     69.93 o 
   8   3  11      911.02      912.85     76.51 o 
   9   3  11      508.73      605.43     30.39 o 
  10   3  11      223.21      189.47     32.91 o 
  11   3  11       76.06      115.32     45.68 o 
 -11   4  11        9.23        9.87     36.20 o 
 -10   4  11      382.80      317.55     51.00 o 
  -9   4  11       25.09       37.84     32.91 o 
  -8   4  11      540.94      503.47     41.13 o 
  -7   4  11      631.11      671.29     26.33 o 
  -6   4  11     2147.62     2191.56     60.88 o 
  -5   4  11     1186.11     1199.44     52.65 o 
  -4   4  11     1620.22     1591.02     41.13 o 
  -3   4  11      981.92      952.63     65.81 o 
  -2   4  11      328.47      396.67     49.36 o 
  -1   4  11     1784.52     2041.49    134.92 o 
   0   4  11     4300.44     4274.97     68.47 o 
   1   4  11     1779.31     1838.37     38.67 o 
   2   4  11      328.78      351.18     32.91 o 
   3   4  11      982.41     1059.96     25.70 o 
   4   4  11     1616.72     1649.66     77.33 o 
   5   4  11     1183.76     1285.01     32.58 o 
   6   4  11     2147.84     2152.75     30.89 o 
   7   4  11      631.43      649.91    114.35 o 
   8   4  11      541.60      587.29     32.14 o 
   9   4  11       24.90       75.68     39.49 o 
  10   4  11      384.50      365.51     30.75 o 
  11   4  11        9.35      154.66     67.46 o 
 -11   5  11      176.46      233.64     62.52 o 
 -10   5  11      184.92      240.22     19.74 o 
  -9   5  11      400.47      447.53     21.39 o 
  -8   5  11     1721.80     1600.89     31.26 o 
  -7   5  11        2.56       31.26     32.91 o 
  -6   5  11      151.91      136.56     21.39 o 
  -5   5  11       66.05       67.46     24.68 o 
  -4   5  11     3562.15     3466.69     46.07 o 
  -3   5  11      411.31      328.02     26.33 o 
  -2   5  11     4519.31     4454.47    211.42 o 
  -1   5  11      516.99      487.71     18.87 o 
   0   5  11       77.77       63.57     37.84 o 
   1   5  11      517.81      505.06     23.03 o 
   2   5  11     4520.09     4691.49    235.28 o 
   3   5  11      413.18      362.74     26.88 o 
   4   5  11     3559.55     3644.29    107.44 o 
   5   5  11       65.76       59.23     27.97 o 
   6   5  11      152.35      162.27     25.40 o 
   7   5  11        2.52       78.98     41.13 o 
   8   5  11     1719.17     1673.42    269.83 o 
   9   5  11      399.68      445.83     55.12 o 
  10   5  11      185.91      155.79     27.12 o 
  11   5  11      176.52      184.39     49.35 o 
 -11   6  11       21.78       82.27     46.07 o 
 -10   6  11      238.57       90.49     29.62 o 
  -9   6  11      217.60      240.22     44.42 o 
  -7   6  11       75.84       67.46     19.74 o 
  -6   6  11     2362.23     2438.36     62.52 o 
  -5   6  11     1206.01     1280.06     36.20 o 
  -4   6  11     2573.84     2426.84     62.52 o 
  -3   6  11      335.23      247.94     60.88 o 
  -2   6  11      566.52      593.96     24.10 o 
  -1   6  11      462.07      448.95     50.18 o 
   0   6  11     9112.08     9747.71    251.73 o 
   1   6  11      462.51      494.02     18.18 o 
   2   6  11      563.16      648.27     37.23 o 
   3   6  11      335.83      296.48     56.76 o 
   4   6  11     2571.94     2642.07     24.44 o 
   5   6  11     1205.28     1146.98     73.87 o 
   6   6  11     2365.04     2519.63    114.35 o 
   7   6  11       76.01       90.84     50.18 o 
   8   6  11       44.13      110.65     70.75 o 
   9   6  11      217.82      315.37     45.15 o 
  10   6  11      238.19      181.93     40.02 o 
  11   6  11       21.61       23.62     41.50 o 
 -10   7  11       58.07      154.66     37.84 o 
  -8   7  11      672.73      725.59     27.97 o 
  -7   7  11      668.77      691.03     19.74 o 
  -6   7  11      306.11      304.38     23.03 o 
  -5   7  11      371.12      355.39     47.71 o 
  -4   7  11     1333.95     1451.17     49.36 o 
  -3   7  11      361.16      329.41     38.66 o 
  -2   7  11     1187.43     1210.93     40.31 o 
  -1   7  11     1489.85     1503.34    138.21 o 
   0   7  11     1704.67     1834.42    579.15 o 
   1   7  11     1493.09     1535.71     71.57 o 
   2   7  11     1182.99     1159.17     46.28 o 
   3   7  11      361.71      409.03     28.79 o 
   4   7  11     1334.32     1374.28     33.73 o 
   5   7  11      370.05      404.09     34.67 o 
   6   7  11      306.58      334.01     53.47 o 
   7   7  11      669.17      615.91     53.47 o 
   8   7  11      671.79      578.22     59.58 o 
   9   7  11       27.85       80.62     39.49 o 
  11   7  11      116.44       46.07     55.94 o 
 -10   8  11      204.63       52.65     31.26 o 
  -9   8  11      313.24      370.20     74.04 o 
  -8   8  11       46.87       62.52     27.97 o 
  -7   8  11      716.73      691.03     60.88 o 
  -6   8  11      597.62      618.64     82.27 o 
  -5   8  11      478.47      503.47     27.97 o 
  -4   8  11      248.81      175.47     45.25 o 
  -3   8  11     3098.35     3049.62     30.25 o 
  -2   8  11       49.00       44.40     12.34 o 
  -1   8  11      876.31      836.03     41.11 o 
   0   8  11     1326.05     1510.66     26.49 o 
   1   8  11      876.64      871.46     30.44 o 
   2   8  11       49.35       72.39     36.20 o 
   3   8  11     3096.79     3127.75     38.26 o 
   4   8  11      249.24      195.71     29.89 o 
   5   8  11      477.59      393.15     31.60 o 
   6   8  11      598.95      586.52     32.33 o 
   7   8  11      718.43      686.00     40.31 o 
   8   8  11       46.99      100.36     69.10 o 
   9   8  11      312.63      289.68     28.10 o 
  10   8  11      204.32      221.37     66.64 o 
 -10   9  11       33.69       74.04     46.07 o 
  -9   9  11       56.46       60.88     51.00 o 
  -8   9  11      220.24      245.15     27.97 o 
  -7   9  11      569.45      503.47     92.14 o 
  -6   9  11      554.17      625.22     32.91 o 
  -5   9  11      825.56      817.72     36.20 o 
  -4   9  11      450.54      368.14     24.43 o 
  -3   9  11      250.83      267.64     20.65 o 
  -2   9  11      178.95      179.45     21.29 o 
  -1   9  11     2040.25     2014.01    123.40 o 
   0   9  11      348.30      296.03     28.48 o 
   1   9  11     2038.61     1969.41     79.80 o 
   2   9  11      178.07      213.67     75.68 o 
   3   9  11      251.03      224.86     23.23 o 
   4   9  11      450.18      490.09     36.52 o 
   5   9  11      825.66      917.93     64.99 o 
   6   9  11      554.28      625.43     30.73 o 
   7   9  11      568.57      530.29     39.49 o 
   8   9  11      219.72      174.56     39.84 o 
   9   9  11       56.43      111.80     27.64 o 
  -9  10  11      376.22      253.38     82.27 o 
  -8  10  11      134.40      125.04     80.62 o 
  -7  10  11      462.72      498.53     85.56 o 
  -6  10  11      292.18      245.15     55.94 o 
  -5  10  11      382.54      459.04     49.36 o 
  -4  10  11      268.92      251.56     60.05 o 
  -3  10  11     1070.68      911.35    130.80 o 
  -2  10  11       88.80      119.46     13.93 o 
  -1  10  11     1188.66     1182.35     21.29 o 
   0  10  11      124.94      169.66     20.10 o 
   1  10  11     1188.73     1278.34     24.86 o 
   2  10  11       89.23      133.08     33.14 o 
   3  10  11     1071.38     1122.96     38.66 o 
   4  10  11      268.19      232.76     29.15 o 
   5  10  11      383.60      429.68     41.13 o 
   6  10  11      291.90      285.15     50.18 o 
   7  10  11      462.50      377.67     60.62 o 
   8  10  11      134.71      217.75     30.42 o 
   9  10  11      376.26      269.83     75.68 o 
  -7  11  11      309.70      213.89     55.94 o 
  -6  11  11       89.06      199.08     36.20 o 
  -5  11  11      618.61      671.29     59.23 o 
  -4  11  11      107.61      142.07     11.77 o 
  -3  11  11       47.70       93.10     27.97 o 
  -2  11  11     1116.58     1137.97     83.91 o 
  -1  11  11      882.16      936.59     44.74 o 
   0  11  11       81.10      116.82     27.90 o 
   1  11  11      880.56      886.14     54.30 o 
   2  11  11     1116.09     1044.16     31.64 o 
   3  11  11       48.01      101.07     35.54 o 
   4  11  11      107.61      153.33     25.53 o 
   5  11  11      619.26      630.83     35.97 o 
   6  11  11       88.47      217.18     55.94 o 
   7  11  11      308.88      248.58     35.56 o 
   8  11  11       50.98       46.07     49.36 o 
  -8  12  11       41.85      225.41     57.59 o 
  -7  12  11      292.17      291.22     87.20 o 
  -6  12  11      502.19      491.95     85.56 o 
  -4  12  11      291.44      310.16     27.64 o 
  -3  12  11      632.33      691.17     30.44 o 
  -2  12  11       44.50       69.34     57.59 o 
  -1  12  11      319.33      403.56     38.66 o 
   0  12  11      736.70      670.32     74.86 o 
   1  12  11      319.15      306.59     43.06 o 
   2  12  11       44.81       36.20     23.03 o 
   3  12  11      631.68      584.11     30.25 o 
   4  12  11      291.43      319.34     42.78 o 
   5  12  11       84.76      110.26     38.65 o 
   6  12  11      502.42      523.96     45.94 o 
   7  12  11      291.95      165.35     52.96 o 
   8  12  11       41.65       69.42     56.76 o 
  -8  13  11      298.96      210.60     67.46 o 
  -6  13  11       63.57       24.68     62.52 o 
  -5  13  11      172.04      102.69     22.21 o 
  -4  13  11      440.81      427.94     52.65 o 
  -3  13  11       18.97       14.71     19.68 o 
  -2  13  11      345.85      299.69     20.57 o 
  -1  13  11      118.91      115.76     26.34 o 
   0  13  11       33.92       39.49     19.74 o 
   1  13  11      119.67       94.18     34.55 o 
   2  13  11      345.80      354.09     28.81 o 
   3  13  11       19.05       83.97     32.91 o 
   4  13  11      441.94      460.89     43.35 o 
   5  13  11      172.23      232.88     35.88 o 
   6  13  11       63.39       51.00     60.88 o 
   7  13  11       13.20       80.98     39.12 o 
  -7  14  11       66.30      148.08     37.84 o 
  -6  14  11      275.71      426.14     74.04 o 
  -5  14  11       73.61       75.68     51.00 o 
  -4  14  11       63.54       90.49     29.62 o 
  -3  14  11       34.72      110.24     17.64 o 
  -2  14  11       90.74      125.90     41.96 o 
  -1  14  11      125.94       95.22     19.74 o 
   0  14  11      604.90      542.28     33.74 o 
   1  14  11      126.48      145.84     29.24 o 
   2  14  11       90.21       76.92     27.58 o 
   3  14  11       34.72      116.86     69.10 o 
   4  14  11       63.37      181.87     37.42 o 
   5  14  11       73.46       97.07     51.00 o 
   6  14  11      275.90      208.02     41.29 o 
  -4  15  11      165.79      153.51     69.10 o 
  -3  15  11      226.29      189.65     40.27 o 
  -2  15  11      240.29      242.92     47.71 o 
  -1  15  11       31.31       33.29     26.00 o 
   0  15  11       66.04       91.30     24.13 o 
   2  15  11      240.36      280.75     42.17 o 
   3  15  11      226.83      303.53     54.30 o 
   4  15  11      166.14      186.18     49.38 o 
   6  15  11       17.37      145.40     43.62 o 
  -4  16  11       63.48       75.68     24.68 o 
  -2  16  11       44.92       52.24     23.41 o 
  -1  16  11       13.25      139.85     57.59 o 
   0  16  11       52.04      128.72     46.82 o 
   1  16  11       13.21      118.46     70.75 o 
   2  16  11       44.97       95.43     57.59 o 
   4  16  11       63.43       59.34     34.67 o 
  -2  17  11       91.65       34.55     49.36 o 
  -1  17  11      181.84      204.63    108.59 o 
   0  17  11        1.51      113.53     44.42 o 
   1  17  11      181.54      271.87     83.91 o 
   2  17  11       92.06       44.81     26.00 o 
   0   0  12    10318.10    10609.01    264.90 o 
   1   0  12      922.87     1000.04     28.36 o 
   2   0  12     1689.09     1761.16     19.13 o 
   3   0  12       95.81       99.57     30.39 o 
   4   0  12     4504.46     4589.93     60.88 o 
   5   0  12      189.43      245.45     15.70 o 
   6   0  12     4252.34     3965.87    231.99 o 
   7   0  12      488.33      380.15     33.73 o 
   8   0  12       47.88       54.51     56.76 o 
   9   0  12      535.91      541.24     25.40 o 
  10   0  12      196.12      194.22     51.00 o 
  11   0  12       36.52       42.71     12.87 o 
 -11   1  12      156.45       95.43     29.62 o 
 -10   1  12      645.33      491.95     27.97 o 
  -9   1  12        5.08       18.10     18.10 o 
  -8   1  12      769.58      739.69     34.55 o 
  -7   1  12      136.14      139.85     18.41 o 
  -6   1  12      714.90      622.39     37.84 o 
  -5   1  12      102.21      108.21      8.67 o 
  -4   1  12     3806.96     3867.21     78.98 o 
  -3   1  12     1413.71     1444.49     58.41 o 
  -2   1  12     6042.18     5873.02     59.23 o 
  -1   1  12      930.23      916.70     18.54 o 
   0   1  12      167.88      162.83     28.79 o 
   1   1  12      929.80      869.93     34.38 o 
   2   1  12     6042.02     6148.90    368.55 o 
   3   1  12     1413.02     1431.43     23.69 o 
   4   1  12     3807.98     3841.10     39.49 o 
   5   1  12      102.58       74.04     24.68 o 
   6   1  12      715.08      736.44     72.39 o 
   7   1  12      137.20      129.98     52.65 o 
   8   1  12      769.46      862.15     47.44 o 
   9   1  12        5.02       63.11     33.73 o 
  10   1  12      644.12      681.60     49.27 o 
  11   1  12      156.91      148.08     52.65 o 
 -11   2  12       96.21      110.24     21.39 o 
  -9   2  12      345.94      291.22     26.33 o 
  -8   2  12      219.04      205.66     18.10 o 
  -7   2  12      296.15      332.35     55.94 o 
  -6   2  12     2463.00     2252.71    449.99 o 
  -5   2  12      280.14      259.36     19.74 o 
  -4   2  12      575.09      622.90     32.91 o 
  -3   2  12     5573.70     5477.35    131.63 o 
  -2   2  12     2797.99     2797.95     42.30 o 
   0   2  12     8420.72     8037.96    262.43 o 
   1   2  12        9.11       67.82     35.37 o 
   2   2  12     2797.15     2662.68    154.66 o 
   3   2  12     5571.13     5563.62    375.96 o 
   4   2  12      574.53      565.60     60.05 o 
   5   2  12      279.25      265.44     26.17 o 
   6   2  12     2459.84     2461.14     39.93 o 
   7   2  12      297.11      238.99     38.66 o 
   8   2  12      220.08      180.99     39.56 o 
   9   2  12      344.74      448.00     35.31 o 
  10   2  12      520.55      538.66     60.05 o 
  11   2  12       96.64      140.20     72.39 o 
 -11   3  12      333.05      282.99     26.33 o 
 -10   3  12      171.23      195.79     27.97 o 
  -9   3  12        5.84       21.39     27.97 o 
  -8   3  12      417.89      491.95     46.07 o 
  -7   3  12      578.12      691.03     41.13 o 
  -6   3  12       16.21       19.74     23.03 o 
  -5   3  12     5269.89     5289.70    129.98 o 
  -4   3  12      308.73      314.63      7.90 o 
  -3   3  12       36.67       36.96      8.23 o 
  -2   3  12     2131.83     2209.23     37.16 o 
  -1   3  12     4857.44     4722.42    124.22 o 
   0   3  12     1076.11     1063.05     33.73 o 
   1   3  12     4857.23     4948.98    171.94 o 
   2   3  12     2137.21     2322.03    169.47 o 
   3   3  12       36.79       51.00     26.33 o 
   4   3  12      306.25      297.07     30.12 o 
   5   3  12     5270.00     5396.89    167.82 o 
   6   3  12       16.28       54.30     19.74 o 
   7   3  12      578.42      630.92     61.67 o 
   8   3  12      417.78      501.66     64.20 o 
   9   3  12        5.78       88.55     41.83 o 
  10   3  12      170.93      180.00     40.31 o 
  11   3  12      332.78      234.85     41.75 o 
 -11   4  12       50.37       47.71     31.26 o 
 -10   4  12      143.42      136.56     41.13 o 
  -9   4  12      984.70     1003.64     41.13 o 
  -8   4  12       85.19      133.27     18.10 o 
  -7   4  12     1083.48     1044.78     32.91 o 
  -6   4  12      835.88      832.53     37.84 o 
  -5   4  12      300.49      233.64     51.00 o 
  -4   4  12      168.88      164.92      9.87 o 
  -3   4  12     7421.68     7541.29    126.23 o 
  -2   4  12      209.60      239.27     11.12 o 
  -1   4  12      996.84      984.55     27.09 o 
   0   4  12       60.14      101.64     43.60 o 
   1   4  12     1000.91     1041.77     47.73 o 
   2   4  12      209.09      295.81     16.57 o 
   3   4  12     7418.34     7761.43    251.73 o 
   4   4  12      169.76      195.87     27.64 o 
   5   4  12      298.94      348.48     36.20 o 
   6   4  12      836.11      823.77     33.20 o 
   7   4  12     1080.38     1095.28    149.72 o 
   8   4  12       85.31      152.11     59.69 o 
   9   4  12      984.97     1092.82     82.27 o 
  10   4  12      143.35      151.78     47.11 o 
  11   4  12       50.37      160.09     77.33 o 
 -11   5  12      614.53      480.43     67.46 o 
  -7   5  12     1101.82     1104.01     67.46 o 
  -6   5  12       25.44       42.78     32.91 o 
  -5   5  12     2448.10     2301.80     49.36 o 
  -4   5  12      427.27      380.07     34.55 o 
  -3   5  12       87.47      114.92     12.72 o 
  -2   5  12       88.76      109.83     16.99 o 
  -1   5  12     3875.30     3787.39    143.14 o 
   0   5  12       12.92        8.78     11.77 o 
   1   5  12     3874.65     4195.56     45.47 o 
   2   5  12       88.75      132.98     22.35 o 
   3   5  12       87.42      124.49     44.42 o 
   4   5  12      427.34      502.19     70.75 o 
   5   5  12     2443.91     2390.42     56.76 o 
   6   5  12       25.51       31.26     23.03 o 
   7   5  12     1105.00     1121.36     46.89 o 
   8   5  12       69.17      133.27     51.00 o 
  10   5  12       49.38      172.47     36.36 o 
  11   5  12      615.13      478.95     73.22 o 
 -10   6  12       57.22       90.49     29.62 o 
  -9   6  12      572.81      551.18     60.88 o 
  -8   6  12       99.27       85.56     44.42 o 
  -7   6  12      974.80      978.96     64.17 o 
  -6   6  12      290.73      291.22     39.49 o 
  -5   6  12     1354.57     1225.76     44.42 o 
  -4   6  12      259.00      304.38     31.26 o 
  -3   6  12     2437.88     2315.29     68.33 o 
  -2   6  12      507.47      504.98     25.50 o 
  -1   6  12      890.22      882.24     21.61 o 
   0   6  12      557.52      538.39     44.42 o 
   1   6  12      891.76      905.44     19.90 o 
   2   6  12      506.25      530.75     30.65 o 
   3   6  12     2442.52     2525.46     36.82 o 
   4   6  12      258.92      260.14     45.25 o 
   5   6  12     1352.13     1302.05     83.09 o 
   6   6  12      290.17      298.19     43.05 o 
   7   6  12      973.20      996.49     71.49 o 
   8   6  12       99.07      148.08     34.55 o 
   9   6  12      571.91      521.41     50.18 o 
  10   6  12       57.12       43.42     29.15 o 
  11   6  12        6.81       57.59     32.91 o 
 -10   7  12      432.61      607.12     51.00 o 
  -9   7  12        7.63       78.98     42.78 o 
  -8   7  12      276.38      296.16     34.55 o 
  -7   7  12      415.31      491.95     34.55 o 
  -6   7  12      408.81      454.11    136.56 o 
  -5   7  12      797.55      908.22     62.52 o 
  -4   7  12     1060.80      978.96     47.71 o 
  -3   7  12      344.10      352.70     60.88 o 
  -2   7  12      893.97      775.02     39.49 o 
  -1   7  12     2250.38     2370.20     57.16 o 
   0   7  12      222.80      264.83     20.39 o 
   1   7  12     2249.22     2338.29     69.10 o 
   2   7  12      898.08      932.48     88.02 o 
   3   7  12      343.71      398.16     24.51 o 
   4   7  12     1059.76     1195.82     83.91 o 
   5   7  12      795.20      815.92     45.84 o 
   6   7  12      409.12      296.33     90.72 o 
   7   7  12      416.26      482.39    128.33 o 
   8   7  12      277.19      367.62     67.99 o 
   9   7  12        7.83       49.27     64.17 o 
  10   7  12      432.30      355.38    114.35 o 
 -10   8  12      106.59       75.68     51.00 o 
  -9   8  12      153.86      151.37     31.26 o 
  -8   8  12      161.60      299.45     88.85 o 
  -7   8  12      686.04      664.71     26.33 o 
  -6   8  12     1154.68     1003.64     41.13 o 
  -5   8  12      173.47      148.08     24.68 o 
  -4   8  12      271.86      233.64     39.49 o 
  -3   8  12      831.55      728.21     21.74 o 
  -2   8  12      742.87      772.76     23.67 o 
  -1   8  12      155.02      234.63     55.94 o 
   0   8  12     2273.72     2262.60     48.54 o 
   1   8  12      154.67      231.42     56.76 o 
   2   8  12      744.14      803.90     27.80 o 
   3   8  12      836.30      774.38     20.33 o 
   4   8  12      273.09      290.13     29.85 o 
   5   8  12      173.62      133.68     40.17 o 
   6   8  12     1152.86     1049.69     46.07 o 
   7   8  12      686.22      724.97     37.56 o 
   8   8  12      161.28      162.14     41.96 o 
   9   8  12      153.24      175.36     39.09 o 
  10   8  12      106.36      199.08     69.10 o 
 -10   9  12      217.30      278.06     55.94 o 
  -9   9  12      186.09      213.89     55.94 o 
  -8   9  12      699.27      625.22     97.07 o 
  -5   9  12      154.23      174.40     26.33 o 
  -4   9  12      967.37      895.67     39.49 o 
  -3   9  12      119.93      158.04     48.54 o 
  -2   9  12     2185.00     2254.64    136.56 o 
  -1   9  12      334.59      198.69     39.12 o 
   0   9  12      248.19      253.89     40.31 o 
   1   9  12      334.50      318.86     72.39 o 
   2   9  12     2183.81     2267.10     37.02 o 
   3   9  12      119.99      144.27     35.37 o 
   4   9  12      967.38      927.97     38.39 o 
   5   9  12      154.12      119.96     46.07 o 
   6   9  12        3.73       11.52     27.97 o 
   7   9  12       18.55       65.81     55.94 o 
   8   9  12      700.03      633.16    129.98 o 
   9   9  12      186.01      181.84    132.45 o 
  10   9  12      216.93        8.23     54.30 o 
  -9  10  12       11.65       47.71     54.30 o 
  -8  10  12      132.79      213.89     52.65 o 
  -6  10  12     1137.26     1181.34     62.52 o 
  -5  10  12      195.07      205.66     55.94 o 
  -4  10  12      266.64      240.24     31.26 o 
  -3  10  12       63.40       94.56     55.94 o 
  -2  10  12      784.49      277.33    359.50 o 
  -1  10  12      185.95      219.28     54.30 o 
   0  10  12     1531.65     1453.53     24.68 o 
   1  10  12      185.68      226.64     48.94 o 
   2  10  12      787.60      749.77     74.04 o 
   3  10  12       63.33      229.55     82.27 o 
   4  10  12      267.72      273.65     34.38 o 
   5  10  12      195.02      231.53     32.02 o 
   6  10  12     1137.55     1237.14     71.54 o 
   7  10  12       99.75       91.20     28.77 o 
   8  10  12      132.79      152.54     35.31 o 
   9  10  12       11.78       35.66     41.88 o 
  -9  11  12      105.35       72.39     36.20 o 
  -8  11  12      519.60      459.04     54.30 o 
  -7  11  12      159.13       95.43     54.30 o 
  -6  11  12        4.21       16.45     52.65 o 
  -5  11  12       87.96      133.27     29.62 o 
  -4  11  12      258.09      248.21      8.14 o 
  -3  11  12       96.36      133.63     24.68 o 
  -2  11  12      462.98      523.58     22.49 o 
  -1  11  12      242.15      293.80     43.60 o 
   0  11  12      170.10      209.07     38.66 o 
   1  11  12      242.10      344.59     46.07 o 
   2  11  12      462.51      475.84     25.28 o 
   3  11  12       96.01      169.43     24.26 o 
   4  11  12      257.73      268.51     39.49 o 
   5  11  12       87.92      146.37     47.71 o 
   6  11  12        4.15       59.70     51.00 o 
   7  11  12      158.53      137.74     51.83 o 
   8  11  12      519.27      595.01    187.57 o 
   9  11  12      105.30       44.42     39.49 o 
  -7  12  12        9.23       34.55     59.23 o 
  -6  12  12      245.57      187.57     98.72 o 
  -5  12  12      186.80      217.18     34.55 o 
  -4  12  12      247.00      192.06     16.85 o 
  -3  12  12      463.93      409.54     45.25 o 
  -2  12  12       58.13       47.26     46.89 o 
  -1  12  12      192.92      136.65     29.98 o 
   0  12  12     1111.73     1100.42     39.10 o 
   1  12  12      192.62      257.07     49.36 o 
   2  12  12       57.98       80.89     47.71 o 
   3  12  12      464.84      415.89     68.28 o 
   4  12  12      247.42      294.00     27.96 o 
   5  12  12      187.43      248.35     65.81 o 
   6  12  12      245.49      269.23     55.94 o 
   8  12  12       10.20       87.20     69.10 o 
  -7  13  12      232.55      269.83    105.30 o 
  -6  13  12      176.96      129.98     49.36 o 
  -5  13  12      362.48      261.61     65.81 o 
  -4  13  12       34.42       67.46     32.91 o 
  -3  13  12       25.70      136.47     84.73 o 
  -2  13  12      436.16      387.64     27.66 o 
  -1  13  12      173.77      198.83     46.28 o 
   0  13  12       54.79      129.98     59.23 o 
   1  13  12      174.34      297.48     76.51 o 
   2  13  12      435.43      465.46     28.79 o 
   3  13  12       25.69       73.95     29.52 o 
   4  13  12       34.46       49.36     51.00 o 
   5  13  12      362.11      360.62     47.83 o 
   6  13  12      176.66      146.49     50.14 o 
   7  13  12      232.32      150.13     46.89 o 
  -5  14  12       61.24       90.49     54.30 o 
  -4  14  12       35.31       17.54     17.51 o 
  -3  14  12      341.11      321.12     37.55 o 
  -2  14  12       12.12       23.03     18.10 o 
  -1  14  12      245.89      276.44     43.60 o 
   0  14  12       15.20      105.30     49.36 o 
   1  14  12      245.96      255.40     43.52 o 
   2  14  12       12.11       62.68     35.13 o 
   3  14  12      341.67      365.54     34.48 o 
   4  14  12       35.48      154.66     41.13 o 
   5  14  12       61.25      222.00     45.46 o 
  -5  15  12      218.36      248.44     44.42 o 
  -4  15  12       50.13       51.33     22.04 o 
  -3  15  12       55.04       75.68     16.45 o 
  -2  15  12       13.25       13.16     19.74 o 
  -1  15  12      454.73      395.30     32.51 o 
   0  15  12        1.22       74.62     30.75 o 
   1  15  12      454.77      421.45     35.37 o 
   4  15  12       50.17       48.26     44.27 o 
   5  15  12      217.96      212.48     32.81 o 
  -4  16  12        0.17       27.97     21.39 o 
  -3  16  12       81.51      118.32    147.26 o 
  -2  16  12       15.48      121.75     36.20 o 
  -1  16  12        2.54       72.39     41.13 o 
   0  16  12      108.54      165.74     42.78 o 
   1  16  12        2.56      125.04     69.10 o 
   2  16  12       15.58      114.18     67.46 o 
   3  16  12       81.71       79.02     39.84 o 
  -1  17  12      107.63       69.10     41.13 o 
   0  17  12       20.80      129.98     41.13 o 
   1  17  12      107.65      192.50     60.88 o 
   1   0  13     6284.26     6793.49    132.30 o 
   2   0  13      506.12      497.40     31.26 o 
   3   0  13     3277.68     3040.75     56.76 o 
   4   0  13       26.81       43.88     18.92 o 
   5   0  13      135.11      155.90     27.97 o 
   6   0  13       64.35       61.17     25.50 o 
   7   0  13      431.33      480.29     19.74 o 
   8   0  13      117.60      118.13     21.10 o 
   9   0  13      803.52      748.78     26.01 o 
  10   0  13        0.23       22.34     52.65 o 
 -10   1  13      284.58      264.90     13.16 o 
  -9   1  13       28.41       31.26     32.91 o 
  -8   1  13      843.35      805.16     57.59 o 
  -7   1  13     1661.11     1668.92    106.95 o 
  -6   1  13      149.51      128.40      9.44 o 
  -5   1  13     4546.45     4329.49     75.20 o 
  -4   1  13      940.19      928.73     24.51 o 
  -3   1  13      245.77      267.17     18.41 o 
  -2   1  13      708.24      601.39     32.08 o 
  -1   1  13     4654.75     4722.09    436.01 o 
   0   1  13      676.78      728.13     41.96 o 
   1   1  13     4662.91     4596.75     32.12 o 
   2   1  13      709.76      739.84     24.43 o 
   3   1  13      245.32      197.77     30.44 o 
   4   1  13      937.75      902.96     73.22 o 
   5   1  13     4552.41     4555.34    545.42 o 
   6   1  13      149.79      219.65     33.74 o 
   7   1  13     1660.67     1689.76     59.33 o 
   8   1  13      842.75      944.84     54.30 o 
   9   1  13       28.56      129.98    100.36 o 
  10   1  13      284.64      370.27     54.45 o 
  11   1  13      506.09      459.81     48.56 o 
 -10   2  13       61.49       75.68     44.42 o 
  -9   2  13      735.29      618.64     70.75 o 
  -8   2  13      592.49      625.22     51.00 o 
  -7   2  13      633.87      580.80     13.16 o 
  -6   2  13      757.17      786.45    174.40 o 
  -5   2  13      289.79      210.46    118.46 o 
  -4   2  13      636.09      630.56     28.79 o 
  -3   2  13     3967.65     3923.93     27.09 o 
  -2   2  13     1324.25     1271.42     22.21 o 
  -1   2  13      749.52      780.49     32.08 o 
   0   2  13      522.76      543.24     25.16 o 
   1   2  13      747.13      700.66    153.01 o 
   2   2  13     1324.89     1227.61     35.37 o 
   3   2  13     3969.09     3923.40    234.46 o 
   4   2  13      635.29      638.38     30.63 o 
   5   2  13      291.89      333.07     20.74 o 
   6   2  13      757.43      800.46     40.32 o 
   7   2  13      634.34      572.48     23.66 o 
   8   2  13      594.17      622.89     38.04 o 
   9   2  13      736.45      657.19     31.59 o 
  10   2  13       61.94       66.36     39.52 o 
  11   2  13      101.15       67.46     59.23 o 
 -10   3  13      451.01      335.64     23.03 o 
  -8   3  13     1560.34     1480.79     98.72 o 
  -7   3  13     1098.97     1053.00     16.45 o 
  -6   3  13      388.45      389.94     14.81 o 
  -5   3  13      409.51      376.65     88.85 o 
  -4   3  13     1949.59     2029.80     23.03 o 
  -3   3  13      838.56      794.26     18.41 o 
  -2   3  13      702.75      669.21     26.78 o 
  -1   3  13     1215.83     1312.69     26.24 o 
   0   3  13      168.83      190.07     16.60 o 
   1   3  13     1218.08     1345.87     15.19 o 
   2   3  13      707.75      684.22     28.49 o 
   3   3  13      838.85      916.55     38.67 o 
   4   3  13     1949.59     1878.55     67.46 o 
   5   3  13      411.04      412.96     16.60 o 
   6   3  13      388.74      324.82     47.78 o 
   7   3  13     1098.24     1058.64     80.62 o 
   8   3  13     1559.73     1397.67     43.99 o 
   9   3  13        8.36       75.68     57.59 o 
  10   3  13      449.83      425.60     72.39 o 
  11   3  13       43.89      167.82     69.10 o 
 -11   4  13      111.63      100.36     32.91 o 
 -10   4  13      330.68      296.16     34.55 o 
  -9   4  13       39.32       62.52     23.03 o 
  -8   4  13      451.13      514.98     29.62 o 
  -7   4  13      404.77      447.53     32.91 o 
  -6   4  13     1311.68     1327.77    102.01 o 
  -4   4  13     1293.07     1281.80     15.19 o 
  -3   4  13      598.60      603.15     17.45 o 
  -2   4  13     1897.62     1884.87     87.20 o 
  -1   4  13       17.46       46.07     39.49 o 
   0   4  13    13138.23    13609.40    134.09 o 
   1   4  13       17.49       55.72     17.34 o 
   2   4  13     1899.79     1798.00     60.05 o 
   3   4  13      598.06      674.85     65.81 o 
   4   4  13     1291.10     1277.76     62.79 o 
   5   4  13      144.30      131.78     18.92 o 
   6   4  13     1312.93     1176.95    131.63 o 
   7   4  13      405.75      395.61     52.65 o 
   8   4  13      452.46      498.27     26.46 o 
   9   4  13       38.96      218.43     38.65 o 
  10   4  13      331.96      269.38     48.07 o 
  11   4  13      111.70       65.81     65.81 o 
 -10   5  13      308.58      335.64     47.71 o 
  -9   5  13      191.72      177.69     19.74 o 
  -8   5  13     1385.09     1480.79     49.36 o 
  -7   5  13      290.96      296.16     44.42 o 
  -6   5  13      161.37      192.50     36.20 o 
  -4   5  13     1351.38     1190.01     79.80 o 
  -3   5  13      970.08      997.96     13.69 o 
  -2   5  13     3165.69     3206.01    114.35 o 
  -1   5  13      745.22      861.83     76.51 o 
   0   5  13      469.09      476.54     60.88 o 
   1   5  13      744.91      801.27     25.61 o 
   2   5  13     3170.33     3218.88     80.62 o 
   3   5  13      969.82     1081.54     46.89 o 
   4   5  13     1351.12     1340.97    102.01 o 
   5   5  13       24.31       58.77     27.98 o 
   6   5  13      161.53      104.60     42.78 o 
   7   5  13      291.74      284.85     30.24 o 
   8   5  13     1385.37     1489.27    375.13 o 
   9   5  13      191.97      177.85     24.35 o 
  10   5  13      308.77      261.46     37.74 o 
 -10   6  13      105.61       74.04     46.07 o 
  -9   6  13       83.77       74.04     41.13 o 
  -8   6  13       45.00      118.46     52.65 o 
  -6   6  13     2276.39     2476.20    102.01 o 
  -5   6  13      476.15      447.53     27.97 o 
  -4   6  13      803.01      817.72     36.20 o 
  -3   6  13     1175.22     1126.16     31.65 o 
  -2   6  13      873.23      920.36     23.86 o 
  -1   6  13      139.79      128.68     28.79 o 
   0   6  13     3990.34     4134.60    114.35 o 
   1   6  13      139.29       95.19     18.61 o 
   2   6  13      872.40      938.47     23.86 o 
   3   6  13     1177.42     1170.12     32.49 o 
   4   6  13      800.80      736.16     21.74 o 
   5   6  13      473.95      479.04     23.67 o 
   6   6  13     2278.51     2339.46    124.22 o 
   8   6  13       44.95       62.52     54.30 o 
   9   6  13       84.27      153.65     35.97 o 
 -10   7  13      123.09      100.36     54.30 o 
  -9   7  13       86.64       82.27     32.91 o 
  -8   7  13      587.93      587.38     31.26 o 
  -7   7  13      420.02      380.07     39.49 o 
  -6   7  13      164.06      184.28     31.26 o 
  -5   7  13      967.70      964.16     72.39 o 
  -4   7  13      342.90      210.60    100.36 o 
  -3   7  13       52.87       52.66     60.05 o 
  -2   7  13     3380.92     3315.42    117.64 o 
  -1   7  13     1481.15     1510.18     39.49 o 
   0   7  13      165.47      195.54     20.57 o 
   1   7  13     1485.29     1468.75     54.30 o 
   2   7  13     3377.47     3603.25     81.52 o 
   3   7  13       53.01      116.82     65.81 o 
   4   7  13      344.47      408.75     30.03 o 
   5   7  13      967.41      998.21     37.02 o 
   6   7  13      164.57      233.32     29.83 o 
   7   7  13      421.34      385.87     36.01 o 
   8   7  13      587.38      630.50     48.07 o 
   9   7  13       86.55      126.69     60.88 o 
  10   7  13      123.05      133.07     45.46 o 
 -10   8  13       87.60      184.28     31.26 o 
  -9   8  13      510.19      521.57    123.40 o 
  -7   8  13      109.78       90.49     62.52 o 
  -6   8  13      341.77      355.39     52.65 o 
  -5   8  13      288.65      345.52     62.52 o 
  -4   8  13      308.76      127.24    102.83 o 
  -3   8  13     1028.60     1041.06     30.63 o 
  -2   8  13       67.39       89.66     19.74 o 
  -1   8  13      570.05      597.28     24.68 o 
   0   8  13     1109.76     1265.80     28.46 o 
   1   8  13      569.68      563.79     25.60 o 
   2   8  13       66.91      148.76     35.37 o 
   3   8  13     1027.74     1147.83     69.93 o 
   4   8  13      306.86      340.43     38.66 o 
   5   8  13      288.29      403.37     47.38 o 
   6   8  13      342.04      295.85     43.60 o 
   7   8  13      109.91      141.58     44.66 o 
   8   8  13       36.30      144.79     59.23 o 
   9   8  13      509.78      366.11     56.48 o 
  -9   9  13       11.80       29.62     36.20 o 
  -8   9  13      179.58      144.79     39.49 o 
  -7   9  13      857.56      781.53     72.39 o 
  -6   9  13      149.51      121.75     75.68 o 
  -5   9  13     1253.48     1243.86     62.52 o 
  -4   9  13       82.03       63.62     13.93 o 
  -3   9  13       20.68       27.97      8.23 o 
  -2   9  13       58.57       74.04     21.39 o 
  -1   9  13     1841.77     2026.04     44.03 o 
   0   9  13      163.22      160.17     18.87 o 
   1   9  13     1839.24     1927.80    570.10 o 
   2   9  13       58.17       85.87     70.75 o 
   3   9  13       20.63       55.65     46.89 o 
   5   9  13     1254.68     1248.34    326.60 o 
   6   9  13      150.38      168.60     45.07 o 
   7   9  13      857.26      893.53    109.41 o 
   8   9  13      178.81      241.88     45.25 o 
   9   9  13       11.80       57.59     64.17 o 
  -9  10  13      424.75      236.93    118.46 o 
  -8  10  13      116.43      161.24     52.65 o 
  -7  10  13      175.97      256.67     57.59 o 
  -6  10  13      120.70      113.53     46.07 o 
  -5  10  13      136.54      136.56     59.23 o 
  -4  10  13      209.52      189.15     32.91 o 
  -3  10  13     1628.02     1665.50     41.13 o 
  -2  10  13      146.08      173.68     18.00 o 
  -1  10  13      378.85      342.90     55.94 o 
   0  10  13       33.86       26.33     49.36 o 
   1  10  13      379.30      355.46     46.89 o 
   2  10  13      146.21      202.77     32.91 o 
   3  10  13     1625.28     1493.34     36.75 o 
   4  10  13      209.60      184.67     57.59 o 
   5  10  13      137.57      144.24     53.47 o 
   6  10  13      120.66      165.41     43.34 o 
   7  10  13      176.72      122.55     47.71 o 
   8  10  13      116.42      109.64     41.13 o 
   9  10  13      424.12       92.14     64.17 o 
  -7  11  13      596.31      463.98     77.33 o 
  -5  11  13      337.82      282.99     64.17 o 
  -4  11  13       99.46      101.15     33.19 o 
  -3  11  13       99.49      122.40     26.88 o 
  -2  11  13      213.46      203.77     59.23 o 
  -1  11  13      601.22      607.55     18.87 o 
   0  11  13      315.11      309.55     30.25 o 
   1  11  13      598.62      684.42    105.30 o 
   2  11  13      212.93      161.26     42.69 o 
   3  11  13       99.24       92.31     30.65 o 
   4  11  13       99.17      104.79     37.02 o 
   5  11  13      338.44      251.28     37.84 o 
   7  11  13      595.47      555.82    204.02 o 
   8  11  13       22.73       23.03     65.81 o 
  -8  12  13      158.79      108.59     59.23 o 
  -7  12  13       86.35       87.20     31.26 o 
  -6  12  13      283.09      269.83     83.91 o 
  -5  12  13        6.04       85.56     36.20 o 
  -4  12  13       95.65      151.08     20.84 o 
  -3  12  13      328.67      356.09     49.36 o 
  -2  12  13      165.72      110.31     40.02 o 
  -1  12  13      494.27      380.07     37.62 o 
   0  12  13     1777.63     1744.38     27.90 o 
   1  12  13      494.85      461.36     32.08 o 
   2  12  13      164.87      194.68     37.97 o 
   3  12  13      328.09      333.25     80.62 o 
   4  12  13       95.27       83.09     83.91 o 
   6  12  13      283.28      393.64     28.49 o 
   7  12  13       86.60      126.05     35.76 o 
   8  12  13      158.47       97.07     75.68 o 
  -6  13  13        8.68       75.68     49.36 o 
  -5  13  13      332.66      177.69     78.98 o 
  -4  13  13      398.75      394.01     58.41 o 
  -3  13  13       64.86      127.05     70.75 o 
  -2  13  13      133.03      129.33     25.57 o 
  -1  13  13       14.92       37.34     22.66 o 
   0  13  13       28.53       60.88     42.78 o 
   1  13  13       14.82      157.95     60.88 o 
   2  13  13      132.51       91.65     34.99 o 
   3  13  13       64.52       66.16     22.01 o 
   4  13  13      399.63      430.31     38.29 o 
   5  13  13      332.95      358.76     58.14 o 
   7  13  13       27.65      161.24     75.68 o 
  -6  14  13      117.57       78.98     65.81 o 
  -5  14  13       33.87       14.81     67.46 o 
  -4  14  13       12.88      164.53     62.52 o 
  -2  14  13      129.03      171.31     86.38 o 
  -1  14  13       89.08       88.63     29.52 o 
   0  14  13      857.93      758.00    131.63 o 
   1  14  13       89.12      113.27     37.48 o 
   2  14  13      128.62       98.26     45.94 o 
   5  14  13       33.86       65.81     57.59 o 
   6  14  13      117.53       52.65     36.20 o 
  -4  15  13      162.87       37.76     32.08 o 
  -2  15  13      174.04      224.54     42.78 o 
  -1  15  13       39.05       29.62     21.39 o 
   1  15  13       38.89       48.64     26.63 o 
   2  15  13      173.75      116.66     39.56 o 
   3  15  13       10.16       69.10     42.78 o 
   4  15  13      163.30      232.61     92.14 o 
   5  15  13        0.71       21.39     69.10 o 
  -2  16  13       30.71       29.62     32.91 o 
  -1  16  13       28.60       80.86     31.59 o 
   0  16  13       44.99      105.30     36.20 o 
   1  16  13       28.59       60.88     54.30 o 
   2  16  13       30.74       26.33     49.36 o 
   3  16  13        7.93       39.49     52.65 o 
   0   0  14     6950.09     7167.01    129.98 o 
   1   0  14      180.67      209.66     19.37 o 
   2   0  14     1112.55     1136.19     43.60 o 
   3   0  14        4.93       31.26     23.03 o 
   4   0  14      697.42      678.19     28.14 o 
   5   0  14       93.46      128.24     39.49 o 
   6   0  14     1264.59     1304.73     23.91 o 
   7   0  14     1088.78      976.94    106.12 o 
   8   0  14      612.01      565.57     37.02 o 
   9   0  14      292.72      242.55     18.49 o 
  10   0  14       15.00       17.96     24.68 o 
  11   0  14       36.39      105.30     65.81 o 
 -10   1  14      282.39      312.61     27.97 o 
  -9   1  14       86.29       67.46     31.26 o 
  -8   1  14      960.96      899.24     12.46 o 
  -7   1  14      301.12      267.43     14.85 o 
  -6   1  14      548.03      486.21     30.44 o 
  -5   1  14      518.80      443.09     30.44 o 
  -4   1  14     2457.31     2444.86    185.10 o 
  -3   1  14      319.20      286.01     36.20 o 
  -2   1  14     2941.24     3012.30     65.97 o 
  -1   1  14     2213.35     2277.28     40.78 o 
   0   1  14      881.03      935.84     54.30 o 
   1   1  14     2214.05     2224.94     41.67 o 
   2   1  14     2946.71     3029.36    129.16 o 
   3   1  14      322.22      376.93     33.73 o 
   4   1  14     2453.70     2368.58    114.35 o 
   5   1  14      520.02      488.36     25.42 o 
   6   1  14      548.59      591.27     61.70 o 
   7   1  14      300.55      315.14     48.20 o 
   8   1  14      961.57     1057.19    102.01 o 
   9   1  14       86.21       72.31     52.65 o 
  10   1  14      282.29      317.68     37.55 o 
  11   1  14      103.36      185.24     81.44 o 
 -10   2  14      229.16      177.69     19.74 o 
  -9   2  14      586.06      551.18     24.68 o 
  -8   2  14      581.14      612.06     31.26 o 
  -7   2  14       20.40       29.62     14.81 o 
  -6   2  14      687.97      647.55     60.88 o 
  -5   2  14      756.11      780.24     39.49 o 
  -4   2  14      507.45      499.59     11.52 o 
  -3   2  14      694.86      674.64     44.42 o 
  -2   2  14     1684.90     1681.61     58.41 o 
  -1   2  14     1322.98     1207.66     21.29 o 
   0   2  14     7694.34     8277.63     68.24 o 
   1   2  14     1326.26     1391.24     37.84 o 
   2   2  14     1682.43     1658.51     35.31 o 
   3   2  14      691.77      680.51     57.59 o 
   4   2  14      508.27      448.29     21.90 o 
   5   2  14      755.70      823.73     97.07 o 
   6   2  14      683.33      650.33     40.00 o 
   7   2  14       20.47       44.42     49.36 o 
   8   2  14      581.94      462.52     78.98 o 
   9   2  14      585.02      542.52     35.76 o 
  10   2  14      229.81      328.33     36.74 o 
  11   2  14       48.43      141.19    102.01 o 
 -11   3  14      102.10       74.04     26.33 o 
 -10   3  14       73.58       92.14     80.62 o 
  -9   3  14       48.24       65.81     23.03 o 
  -8   3  14      301.31      261.61     29.62 o 
  -7   3  14     1316.85     1181.34     62.52 o 
  -6   3  14     1069.20     1077.68     51.00 o 
  -5   3  14      851.99      964.16     47.71 o 
  -4   3  14     1125.44     1092.04     33.73 o 
  -3   3  14      308.99      303.42     16.57 o 
  -2   3  14      681.17      709.78     30.24 o 
  -1   3  14     2865.01     2810.96    249.27 o 
   0   3  14      322.80      304.76     31.26 o 
   1   3  14     2864.71     2834.58    150.55 o 
   2   3  14      686.19      762.08     84.73 o 
   3   3  14      309.07      325.51     29.62 o 
   4   3  14     1121.30     1099.95    121.75 o 
   5   3  14      852.38      913.25     51.00 o 
   6   3  14     1068.83     1046.81     28.57 o 
   7   3  14     1318.15     1255.01     74.04 o 
   8   3  14      300.79      388.19     44.66 o 
   9   3  14       48.24       23.03     41.13 o 
  10   3  14       73.57      225.41     64.99 o 
 -10   4  14       82.59       90.49     54.30 o 
  -9   4  14     1113.02     1020.10    123.40 o 
  -8   4  14      633.58      580.80     37.84 o 
  -7   4  14      641.09      593.96     31.26 o 
  -6   4  14      244.63      154.66     51.00 o 
  -5   4  14      456.47      475.50     23.03 o 
  -4   4  14       63.98       81.65     31.26 o 
  -3   4  14     5230.26     5160.14    139.85 o 
  -2   4  14     1481.32     1511.48     79.80 o 
  -1   4  14      177.09      189.59     11.21 o 
   0   4  14        0.53       18.85     20.39 o 
   1   4  14      178.11      223.03     34.55 o 
   2   4  14     1481.36     1644.41    115.99 o 
   3   4  14     5229.14     5553.26    335.64 o 
   4   4  14       64.83      132.32     26.49 o 
   5   4  14      454.41      515.23     47.71 o 
   6   4  14      243.29      166.04     34.08 o 
   7   4  14      640.57      510.58     90.49 o 
   8   4  14      632.57      579.00     49.99 o 
   9   4  14     1113.28     1125.17     75.68 o 
  10   4  14       83.13      180.99     82.27 o 
 -10   5  14      188.05      213.89     59.23 o 
  -8   5  14       98.72      110.24     29.62 o 
  -7   5  14      745.03      691.03     87.20 o 
  -6   5  14      318.84      248.44     24.68 o 
  -5   5  14     1483.96     1393.58     27.97 o 
  -4   5  14      380.91      361.17     27.15 o 
  -3   5  14      524.29      550.37     18.10 o 
  -2   5  14       37.65       72.66     17.28 o 
  -1   5  14     4331.25     4378.72     34.55 o 
   0   5  14     2447.04     2509.13     18.61 o 
   1   5  14     4336.77     4515.95    263.25 o 
   2   5  14       37.91       46.07     17.45 o 
   3   5  14      524.47      579.90     52.65 o 
   4   5  14      380.56      362.87     47.71 o 
   5   5  14     1477.97     1464.03     64.99 o 
   6   5  14      319.28      320.66     49.28 o 
   7   5  14      747.35      877.36     59.23 o 
   8   5  14       98.72       93.83     42.36 o 
  10   5  14      188.22      253.38     70.47 o 
  -9   6  14      523.64      557.76     29.62 o 
  -8   6  14      226.44      205.66     41.13 o 
  -7   6  14      605.61      625.22     32.91 o 
  -6   6  14      333.66      187.57     27.97 o 
  -5   6  14      864.80      878.60     46.07 o 
  -4   6  14      434.16      362.96     27.97 o 
  -3   6  14      689.57      608.09     25.50 o 
  -2   6  14      977.25      968.04     41.06 o 
  -1   6  14      163.07      194.28     28.79 o 
   0   6  14      684.80      693.54     36.20 o 
   1   6  14      162.97      160.56     20.45 o 
   2   6  14      979.06     1027.79     42.10 o 
   3   6  14      691.73      769.51     50.97 o 
   4   6  14      434.66      477.44     50.18 o 
   5   6  14      863.14      895.58     39.58 o 
   6   6  14      333.90      371.53     27.64 o 
   7   6  14      604.63      708.98     69.93 o 
   8   6  14      226.37      219.95     33.63 o 
   9   6  14      523.07      437.78     63.34 o 
  10   6  14        8.10       32.91     42.78 o 
 -10   7  14      366.37      187.57    105.30 o 
  -9   7  14       24.16       82.27     44.42 o 
  -7   7  14      227.57      217.18     41.13 o 
  -6   7  14       18.78       57.59     41.13 o 
  -5   7  14     1302.38     1261.96     72.39 o 
  -4   7  14     1102.30      903.99     46.07 o 
  -3   7  14      442.74      490.70     20.45 o 
  -2   7  14      787.28      805.97     14.81 o 
  -1   7  14     2835.14     2799.92     76.79 o 
   0   7  14      727.15      688.32     22.86 o 
   1   7  14     2838.82     2921.26    139.85 o 
   2   7  14      786.54      760.87     54.30 o 
   3   7  14      443.85      410.13     54.30 o 
   4   7  14     1098.02     1008.46     97.90 o 
   5   7  14     1304.50     1380.20     97.07 o 
   6   7  14       18.53       80.62     46.07 o 
   7   7  14      229.01      221.14     35.18 o 
   8   7  14       43.93      108.59     55.94 o 
   9   7  14       23.84      100.36     37.84 o 
  10   7  14      366.67      253.38     85.56 o 
  -9   8  14      170.93      144.79     42.78 o 
  -8   8  14      139.62      199.08     72.39 o 
  -7   8  14      487.68      533.08     82.27 o 
  -6   8  14     1262.20     1271.83    128.33 o 
  -5   8  14       59.38       55.94     24.68 o 
  -4   8  14      309.92      259.75     44.42 o 
  -3   8  14      493.16      482.42     27.97 o 
  -2   8  14     2024.34     2003.24     38.33 o 
  -1   8  14      419.39      399.78     32.91 o 
   0   8  14      319.75      345.84     19.74 o 
   1   8  14      419.94      474.06     21.85 o 
   2   8  14     2025.37     2073.28     59.23 o 
   3   8  14      491.78      581.08     42.78 o 
   4   8  14      311.42      302.80     58.41 o 
   5   8  14       58.80      104.80     28.36 o 
   6   8  14     1260.27     1220.80    141.50 o 
   7   8  14      487.44      398.84     72.39 o 
   8   8  14      140.08      280.91     38.65 o 
   9   8  14      171.34      143.02     32.12 o 
  -9   9  14      141.17      102.01     52.65 o 
  -8   9  14      294.60      264.90     62.52 o 
  -7   9  14       35.11       72.39     47.71 o 
  -6   9  14       21.49      180.99     47.71 o 
  -5   9  14       88.94       97.07     41.13 o 
  -4   9  14      437.76      386.02     41.96 o 
  -3   9  14      698.27      676.05     16.93 o 
  -2   9  14     2190.65     2058.36     70.75 o 
  -1   9  14      232.52      289.04     51.00 o 
   0   9  14      469.73      449.58     15.43 o 
   1   9  14      233.09      174.55     43.81 o 
   2   9  14     2194.28     2386.29     81.44 o 
   3   9  14      698.54      733.55     51.00 o 
   4   9  14      437.62      395.68     28.49 o 
   5   9  14       89.61      173.02     41.96 o 
   6   9  14       21.42       46.80     29.83 o 
   7   9  14       34.98       38.86     28.81 o 
   8   9  14      294.60      265.74     65.81 o 
   9   9  14      141.08       90.49     62.52 o 
  -8  10  14      123.56      125.04     62.52 o 
  -7  10  14       32.01       97.07     52.65 o 
  -6  10  14      729.31      691.03     60.88 o 
  -5  10  14      394.61      286.29     69.10 o 
  -4  10  14      301.37      266.18     13.16 o 
  -3  10  14       32.57       47.71     47.71 o 
  -2  10  14      661.30      796.83     74.04 o 
  -1  10  14      182.02      238.69     30.68 o 
   0  10  14      671.29      633.19     60.05 o 
   1  10  14      182.67      200.45     33.13 o 
   2  10  14      662.05      729.47     39.50 o 
   3  10  14       32.56       74.94     33.39 o 
   4  10  14      301.64      333.78     80.62 o 
   5  10  14      394.67      555.78     46.07 o 
   6  10  14      729.78      673.83     64.99 o 
   7  10  14       32.10       82.27     62.52 o 
   8  10  14      124.05      190.16     30.44 o 
  -8  11  14      196.18       55.94     36.20 o 
  -7  11  14      251.54      192.50     95.43 o 
  -4  11  14      197.49      189.84     46.07 o 
  -3  11  14      516.79      491.97     70.75 o 
  -2  11  14      268.03      189.17     28.36 o 
  -1  11  14      342.45      356.45     33.19 o 
   0  11  14      187.14      278.16     65.81 o 
   1  11  14      343.33      418.90     72.39 o 
   2  11  14      269.04      290.65     65.93 o 
   3  11  14      516.61      538.36     48.70 o 
   4  11  14      197.58      258.92     81.44 o 
   5  11  14       16.96       72.39     52.65 o 
   6  11  14       11.13       52.65     34.55 o 
   7  11  14      251.04      256.67     62.52 o 
   8  11  14      196.03       92.14     44.42 o 
  -7  12  14        8.91       60.88     54.30 o 
  -6  12  14      199.74      129.98     41.13 o 
  -5  12  14       52.72      151.37     41.13 o 
  -4  12  14      173.14      149.62     18.92 o 
  -3  12  14      319.61      377.56     51.00 o 
  -2  12  14       45.61      213.89     41.13 o 
  -1  12  14       94.47      116.52     37.84 o 
   0  12  14      718.49      594.91     39.50 o 
   1  12  14       94.05      122.24     27.73 o 
   2  12  14       45.52       42.07     35.54 o 
   3  12  14      320.10      370.96     48.49 o 
   4  12  14      173.32      283.33     59.23 o 
   5  12  14       52.87      213.89     59.23 o 
   6  12  14      199.40      206.10     43.88 o 
   7  12  14        8.84       85.56     64.17 o 
  -6  13  14       98.43       95.43     32.91 o 
  -5  13  14      175.65      177.69     47.71 o 
  -4  13  14       61.62       47.02      9.87 o 
  -3  13  14       63.54       99.59     42.78 o 
  -2  13  14      169.98      132.44     24.89 o 
  -1  13  14      248.40      356.34     59.23 o 
   1  13  14      249.03      339.79     98.72 o 
   2  13  14      169.84      147.88     40.31 o 
   3  13  14       63.46      131.48     39.49 o 
   4  13  14       61.62       74.99     34.68 o 
   5  13  14      175.85      104.77     51.00 o 
   6  13  14       98.25       96.86     57.59 o 
  -5  14  14       41.80      108.59     69.10 o 
  -4  14  14       64.65       65.81     16.45 o 
  -3  14  14      199.43      185.54     28.79 o 
  -1  14  14      240.03      275.03     30.12 o 
   0  14  14        0.02      154.66     70.75 o 
   1  14  14      239.75      325.20     72.39 o 
   2  14  14       67.25       90.49     44.12 o 
   3  14  14      199.54      220.11     57.18 o 
   4  14  14       64.64       79.98     50.69 o 
   5  14  14       41.62      167.82     72.39 o 
  -3  15  14        0.92       97.07     69.10 o 
  -2  15  14       19.06       67.07     28.24 o 
  -1  15  14      186.70      172.42     39.09 o 
   0  15  14        0.33       55.94     39.49 o 
   1  15  14      186.22      180.70    117.64 o 
   2  15  14       19.09       51.00     46.07 o 
   3  15  14        0.92       39.49     44.42 o 
   4  15  14       40.28       62.01     43.60 o 
  -1  16  14       28.83       29.62     42.78 o 
   0  16  14       71.43      116.82     49.36 o 
   1  16  14       28.61       46.07     46.07 o 
   2  16  14       69.07       97.07     52.65 o 
   1   0  15      958.42      867.22     27.15 o 
   2   0  15      740.25      754.29     32.06 o 
   3   0  15     2384.59     2175.17     78.98 o 
   4   0  15     2139.31     1990.35     23.03 o 
   5   0  15      373.92      367.28     13.24 o 
   6   0  15      260.47      303.21     36.20 o 
   7   0  15      448.93      458.56     41.96 o 
   8   0  15      173.61      164.93     47.71 o 
   9   0  15      337.09      316.32     42.78 o 
  10   0  15      101.43       34.52     33.73 o 
 -10   1  15      206.11      121.75     46.07 o 
  -9   1  15       31.60       82.27     16.45 o 
  -8   1  15      108.66       51.08     55.94 o 
  -7   1  15      855.26      858.19     19.68 o 
  -6   1  15     1003.00      953.74     83.91 o 
  -5   1  15     1451.70     1562.59    172.76 o 
  -4   1  15      983.49      836.42     18.18 o 
  -3   1  15      693.26      654.36     29.62 o 
  -2   1  15      339.87      358.56     47.71 o 
  -1   1  15     2632.48     2619.35     25.31 o 
   0   1  15     5304.71     5345.65     70.10 o 
   1   1  15     2633.15     2887.96    135.74 o 
   2   1  15      337.57      389.90     55.94 o 
   3   1  15      693.23      672.76     37.02 o 
   4   1  15      984.57      917.42     36.97 o 
   5   1  15     1452.29     1433.03     27.12 o 
   6   1  15     1000.33     1008.05     40.13 o 
   7   1  15      857.52      907.88    106.12 o 
   8   1  15      108.35      158.39     74.86 o 
  10   1  15      206.44      121.71     74.04 o 
 -10   2  15       16.71       34.55     24.68 o 
  -9   2  15      519.20      510.05     41.13 o 
  -8   2  15      527.06      442.59     42.78 o 
  -7   2  15      377.93      426.14     64.17 o 
  -6   2  15      944.03      908.22     46.07 o 
  -5   2  15      134.05      183.75     38.66 o 
  -4   2  15      793.44      803.93     37.02 o 
  -3   2  15     2136.68     2139.33     37.16 o 
  -2   2  15     1556.52     1571.41     50.60 o 
  -1   2  15     2029.43     2018.09     57.77 o 
   0   2  15      163.52      143.37     71.57 o 
   1   2  15     2027.82     1934.91    125.87 o 
   2   2  15     1556.65     1547.72     79.80 o 
   3   2  15     2139.62     2155.37     32.22 o 
   4   2  15      793.08      810.86     58.41 o 
   5   2  15      133.56      145.47     25.53 o 
   6   2  15      943.80      981.91     38.29 o 
   7   2  15      378.66      378.17     29.83 o 
   8   2  15      527.58      575.84     67.46 o 
   9   2  15      519.93      669.87    190.86 o 
  10   2  15       16.80       26.33     74.04 o 
 -10   3  15      246.53      177.69     19.74 o 
  -9   3  15      357.88      370.20     19.74 o 
  -8   3  15      220.36      245.15     27.97 o 
  -7   3  15      530.04      526.50     34.55 o 
  -6   3  15       80.10       95.43     23.03 o 
  -5   3  15      630.37      664.00     35.37 o 
  -4   3  15     2278.36     2269.67     30.44 o 
  -3   3  15      348.98      337.40     32.37 o 
  -2   3  15     1294.35     1225.76     17.38 o 
  -1   3  15       80.45       70.43     23.66 o 
   1   3  15       80.01       37.84     24.68 o 
   2   3  15     1298.15     1367.59     34.50 o 
   3   3  15      348.72      377.00     26.68 o 
   4   3  15     2276.50     2401.41    176.05 o 
   5   3  15      627.84      545.47     28.46 o 
   6   3  15       79.96      104.80     23.91 o 
   7   3  15      529.60      578.31     39.50 o 
   8   3  15      220.50      213.91     52.01 o 
   9   3  15      357.33      369.23     69.93 o 
  10   3  15      246.49      269.83     85.82 o 
 -10   4  15       60.25       29.62     31.26 o 
  -9   4  15       71.11       75.68     32.91 o 
  -8   4  15      291.43      228.70     34.55 o 
  -7   4  15       44.98       95.43     85.56 o 
  -6   4  15      954.96      995.42     41.13 o 
  -5   4  15     1277.63     1289.93     46.07 o 
  -4   4  15     1628.42     1500.41     64.99 o 
  -3   4  15      271.54      264.46     12.03 o 
  -2   4  15     1708.21     1779.22     31.16 o 
  -1   4  15     2044.64     2186.78     33.74 o 
   0   4  15     1497.89     1616.50     56.76 o 
   1   4  15     2045.29     2153.32     66.64 o 
   2   4  15     1713.68     1880.20     45.65 o 
   3   4  15      271.31      286.06     24.10 o 
   4   4  15     1629.94     1616.90     83.09 o 
   5   4  15     1278.16     1197.68     72.10 o 
   6   4  15      957.41      980.70     38.54 o 
   7   4  15       45.47       37.84     31.59 o 
   8   4  15      291.29      310.56     33.73 o 
   9   4  15       71.03      153.89     50.18 o 
  10   4  15       60.36      184.57     51.53 o 
  -9   5  15      353.13      177.69     88.85 o 
  -8   5  15      295.05      199.08     36.20 o 
  -7   5  15      342.96      355.39     57.59 o 
  -6   5  15      224.40      213.89     23.03 o 
  -5   5  15      153.24      164.53     26.33 o 
  -4   5  15     1514.51     1522.26      8.83 o 
  -3   5  15     1089.49     1050.57     78.98 o 
  -2   5  15     1414.63     1469.23    102.01 o 
  -1   5  15      202.26      211.90     80.62 o 
   0   5  15      416.70      447.58     35.37 o 
   1   5  15      201.96      186.58     34.84 o 
   2   5  15     1412.23     1374.68    164.53 o 
   3   5  15     1088.98     1140.60     47.71 o 
   4   5  15     1510.40     1497.52     66.53 o 
   5   5  15      152.93      171.30     68.28 o 
   6   5  15      224.48      295.38     93.78 o 
   7   5  15      342.80      358.78     87.20 o 
   8   5  15      295.39      316.84     94.61 o 
   9   5  15      353.12      395.37     48.20 o 
  10   5  15      217.10      192.50     88.85 o 
 -10   6  15       75.35       92.14     44.42 o 
  -9   6  15       97.43       46.07     41.13 o 
  -8   6  15      147.01      174.40     31.26 o 
  -6   6  15      760.43      725.59     62.52 o 
  -5   6  15      645.68      644.96     59.23 o 
  -4   6  15      379.89      312.18     53.47 o 
  -3   6  15      224.89      203.72     32.91 o 
  -2   6  15     1117.04     1114.08     33.73 o 
  -1   6  15      370.16      433.21     37.84 o 
   0   6  15     1434.08     1570.25     50.18 o 
   1   6  15      368.61      360.95     26.63 o 
   2   6  15     1120.03     1164.11     35.37 o 
   3   6  15      226.00      263.15     38.66 o 
   4   6  15      381.17      465.69     28.36 o 
   5   6  15      644.85      617.77     69.68 o 
   6   6  15      762.29      808.30     31.90 o 
   8   6  15      146.56      189.55     28.06 o 
   9   6  15       97.82      142.37     41.13 o 
  10   6  15       74.97      157.95     77.33 o 
  -9   7  15       76.85       59.23     26.33 o 
  -8   7  15      236.17      278.06     47.71 o 
  -7   7  15      364.53      299.45     36.20 o 
  -6   7  15      181.74      228.70     34.55 o 
  -5   7  15      401.46      350.45     57.59 o 
  -4   7  15      535.68      519.19     23.86 o 
  -3   7  15      954.00      918.89     28.59 o 
  -2   7  15      904.59      881.92     29.62 o 
  -1   7  15     1292.69     1420.86     47.71 o 
   0   7  15      163.66      155.30     25.50 o 
   1   7  15     1292.98     1310.15     42.17 o 
   2   7  15      903.28      961.09     38.66 o 
   3   7  15      953.62      995.20    110.24 o 
   4   7  15      534.84      626.34     55.94 o 
   5   7  15      401.11      418.14     56.30 o 
   6   7  15      181.70      235.25     68.28 o 
   7   7  15      364.35      328.18     47.78 o 
   8   7  15      236.58      177.49     42.78 o 
   9   7  15       76.78       79.58     46.48 o 
  -9   8  15      291.96      118.46     47.71 o 
  -8   8  15       73.28      167.82     36.20 o 
  -7   8  15       12.55      118.46     31.26 o 
  -6   8  15      122.26      228.70     54.30 o 
  -5   8  15      351.03      454.11     60.88 o 
  -4   8  15      994.07      895.00    157.95 o 
  -3   8  15      368.48      464.03     41.13 o 
  -2   8  15       39.62       37.84     19.74 o 
  -1   8  15      405.32      401.37     46.89 o 
   0   8  15      154.04      215.46     49.36 o 
   1   8  15      405.91      495.39     33.95 o 
   2   8  15       39.11       46.07     26.33 o 
   3   8  15      367.53      451.80     30.55 o 
   4   8  15      992.49     1030.79     37.97 o 
   5   8  15      350.86      312.61     23.13 o 
   6   8  15      123.00      263.66     64.80 o 
   8   8  15       73.37       95.43     49.36 o 
   9   8  15      291.80      180.99     47.71 o 
  -8   9  15      199.15      210.60     67.46 o 
  -7   9  15      365.73      264.90     67.46 o 
  -6   9  15      175.61       65.81     31.26 o 
  -5   9  15      463.10      312.61     31.26 o 
  -4   9  15      217.23      232.37     50.18 o 
  -2   9  15      148.18      160.86     20.56 o 
  -1   9  15      933.43      958.14     40.84 o 
   0   9  15        5.03       29.62     32.91 o 
   1   9  15      932.54      996.66     43.60 o 
   2   9  15      147.90      118.60     31.63 o 
   4   9  15      217.30      232.65     57.59 o 
   5   9  15      464.27      503.36     26.46 o 
   6   9  15      174.94      181.18     78.98 o 
   7   9  15      366.07      426.14     64.17 o 
   8   9  15      198.83       74.04     46.07 o 
  -8  10  15      252.97      102.01     41.13 o 
  -7  10  15       17.35       44.42     54.30 o 
  -4  10  15      187.67      174.52      6.47 o 
  -3  10  15      856.26      907.06     41.13 o 
  -2  10  15      821.37      835.20     78.15 o 
  -1  10  15      111.19      132.13     60.05 o 
   0  10  15       57.81       62.41     26.16 o 
   1  10  15      110.85      148.30     26.78 o 
   2  10  15      821.15      743.43     78.72 o 
   3  10  15      853.42      934.80     40.99 o 
   4  10  15      187.93      185.24     55.12 o 
   5  10  15       65.08      167.62     43.60 o 
   6  10  15       31.42      125.52     89.67 o 
   7  10  15       17.39       89.36     29.24 o 
   8  10  15      253.23      329.65    125.87 o 
  -7  11  15      172.70       90.49     59.23 o 
  -6  11  15      186.15      167.82     59.23 o 
  -5  11  15      262.29      236.93     59.23 o 
  -4  11  15      250.36      234.48     19.90 o 
  -3  11  15       66.48       64.07     14.31 o 
  -2  11  15      217.44      208.54     49.36 o 
  -1  11  15      207.16      250.65     80.62 o 
   0  11  15       70.97       62.14     18.78 o 
   1  11  15      206.77      285.24     72.39 o 
   2  11  15      217.82      252.80     70.75 o 
   3  11  15       66.11       51.36     26.76 o 
   4  11  15      250.30      268.67     68.28 o 
   5  11  15      263.15      325.88     25.70 o 
   6  11  15      185.81      200.73     59.33 o 
   7  11  15      172.35      223.94     47.66 o 
  -7  12  15       42.68       52.65     34.55 o 
  -6  12  15      131.87      139.85     65.81 o 
  -4  12  15       76.99       67.78     15.61 o 
  -3  12  15      153.04      162.30     30.81 o 
  -2  12  15      632.44      627.57     53.47 o 
  -1  12  15      178.09      215.52     55.12 o 
   0  12  15      127.80      227.69     65.81 o 
   1  12  15      178.53      243.36     29.19 o 
   2  12  15      631.95      709.66     73.22 o 
   3  12  15      152.65      161.24     78.98 o 
   4  12  15       76.59       62.71     28.48 o 
   5  12  15      104.31      116.90     35.00 o 
   6  12  15      132.22      111.30     53.07 o 
  -6  13  15      113.24       31.26     64.17 o 
  -5  13  15      135.96      154.66     54.30 o 
  -4  13  15      237.22      177.68     32.91 o 
  -3  13  15      148.76      164.14     62.52 o 
  -2  13  15      144.53       95.43     57.59 o 
  -1  13  15       87.40       78.98     49.36 o 
   0  13  15       62.94       57.59     23.03 o 
   1  13  15       87.59      118.00     68.28 o 
   2  13  15      143.47      106.91     26.16 o 
   3  13  15      148.54      148.08     49.36 o 
   4  13  15      238.05      248.44     36.49 o 
   5  13  15      136.08      145.07     30.90 o 
   6  13  15      113.08      121.60     31.43 o 
  -4  14  15       18.16       11.52      9.87 o 
  -3  14  15       25.73       54.41     20.47 o 
  -2  14  15       59.13       31.26     27.97 o 
  -1  14  15      192.14      302.05    126.69 o 
   0  14  15      268.38      375.40     43.80 o 
   1  14  15      192.28      186.28     37.07 o 
   2  14  15       58.99       62.52     49.36 o 
   3  14  15       25.80       11.11     42.91 o 
   4  14  15       18.28      193.42     51.83 o 
   5  14  15       28.12       75.68     57.59 o 
  -2  15  15      146.95      116.43     19.08 o 
  -1  15  15       38.74      187.57     87.20 o 
   2  15  15      146.56       21.39     77.33 o 
   3  15  15       94.59       27.97     55.94 o 
   0   0  16      843.53      712.42     82.27 o 
   1   0  16     1660.96     1690.34     31.26 o 
   2   0  16      140.93      113.68     19.74 o 
   3   0  16      546.62      533.78     66.64 o 
   4   0  16      470.97      442.08     31.63 o 
   5   0  16      384.32      382.26     13.71 o 
   6   0  16     1130.58     1107.45     83.91 o 
   7   0  16      833.43      825.61    157.95 o 
   8   0  16      142.04      112.41     24.68 o 
   9   0  16      122.63      130.93    159.60 o 
  10   0  16       61.19       82.27     72.39 o 
 -10   1  16      148.99      171.11     29.62 o 
  -9   1  16      238.15      317.55     18.10 o 
  -8   1  16      174.45      129.98     44.42 o 
  -7   1  16      954.00      829.56     37.84 o 
  -6   1  16      456.32      454.37     22.21 o 
  -5   1  16     1172.47     1055.43     37.02 o 
  -4   1  16      238.68      263.90     12.49 o 
  -3   1  16      780.65      737.82     21.74 o 
  -2   1  16     3089.29     2995.49     23.41 o 
  -1   1  16     2673.68     2743.57     61.50 o 
   0   1  16     1082.92     1194.19     54.94 o 
   1   1  16     2673.09     2882.76     75.68 o 
   2   1  16     3091.99     3121.39     92.96 o 
   3   1  16      777.45      738.18     25.64 o 
   4   1  16      238.32      282.72     25.28 o 
   5   1  16     1174.78     1200.78    105.30 o 
   6   1  16      455.78      475.14     37.02 o 
   7   1  16      953.87     1098.00     97.07 o 
   8   1  16      175.13      209.78     32.58 o 
   9   1  16      237.48      229.26     39.96 o 
  10   1  16      149.44      161.64     37.10 o 
 -10   2  16       60.49       97.07     41.13 o 
  -9   2  16      244.67      177.69     24.68 o 
  -8   2  16      557.72      544.60     41.13 o 
  -7   2  16      237.66      312.61     13.16 o 
  -6   2  16      805.22      826.18     51.83 o 
  -5   2  16     1332.84     1295.23     16.33 o 
  -4   2  16      224.42      156.34     27.47 o 
  -3   2  16      613.38      596.60     16.76 o 
  -2   2  16      983.10      930.75     94.61 o 
  -1   2  16     3181.25     3037.26     92.96 o 
   0   2  16      409.63      397.36     22.10 o 
   1   2  16     3179.75     3293.98    108.90 o 
   2   2  16      983.69      978.17     51.00 o 
   3   2  16      610.33      597.13     23.66 o 
   4   2  16      224.57      234.75     20.33 o 
   5   2  16     1336.43     1384.22     54.76 o 
   6   2  16      803.52      782.13     53.53 o 
   7   2  16      237.62      297.33     61.70 o 
   8   2  16      558.70      520.07     56.97 o 
   9   2  16      243.93      126.69    103.66 o 
  10   2  16       60.82      145.37     45.94 o 
 -10   3  16      126.62       49.36     23.03 o 
  -9   3  16      116.08       75.68     54.30 o 
  -8   3  16       89.82       95.43     44.42 o 
  -7   3  16      474.82      491.95     27.97 o 
  -6   3  16     1310.75     1191.21     26.33 o 
  -5   3  16       53.26       68.07     40.31 o 
  -4   3  16      337.34      362.13     47.71 o 
  -3   3  16      844.59      871.22     63.34 o 
  -2   3  16      507.30      572.48     23.66 o 
  -1   3  16     1045.54     1088.72     34.08 o 
   0   3  16      981.21     1034.54     28.57 o 
   1   3  16     1048.30     1090.78     26.08 o 
   2   3  16      508.50      596.30     53.47 o 
   3   3  16      843.34      959.20     38.96 o 
   4   3  16      336.11      311.40     38.52 o 
   5   3  16       53.95      213.89     41.13 o 
   6   3  16     1309.99     1309.83     73.22 o 
   7   3  16      475.29      486.65     32.88 o 
   8   3  16       89.72      129.98     59.23 o 
   9   3  16      115.65      206.06     48.27 o 
  10   3  16      126.82       85.56     47.71 o 
 -10   4  16       50.69       78.98     37.84 o 
  -9   4  16      176.60      157.95     44.42 o 
  -8   4  16      928.81      995.42     32.91 o 
  -7   4  16      190.30      180.99     21.39 o 
  -6   4  16       54.83      100.36     51.00 o 
  -5   4  16      900.86      447.28    258.32 o 
  -4   4  16      416.89      399.58     21.90 o 
  -3   4  16      451.75      498.72     15.19 o 
  -2   4  16     2717.90     2528.85     39.93 o 
  -1   4  16     1477.39     1537.11     27.32 o 
   0   4  16       91.23       65.16     27.29 o 
   1   4  16     1475.07     1440.77     49.36 o 
   2   4  16     2716.98     2640.68    158.77 o 
   3   4  16      451.10      448.35     22.65 o 
   4   4  16      417.20      413.59     42.00 o 
   5   4  16      900.99      913.26     35.13 o 
   6   4  16       54.48       55.63     30.47 o 
   7   4  16      190.12      236.04    117.64 o 
   8   4  16      928.69      855.32     30.73 o 
   9   4  16      177.19      232.33     47.71 o 
  -9   5  16        0.24      100.36     46.07 o 
  -8   5  16       15.36      102.01     36.20 o 
  -7   5  16      353.08      411.33     57.59 o 
  -6   5  16     1034.81     1061.23     32.91 o 
  -5   5  16      298.35      299.45     23.03 o 
  -4   5  16      325.30      322.80     12.74 o 
  -3   5  16      231.75      215.36     19.68 o 
  -2   5  16      555.87      541.05     30.44 o 
  -1   5  16      794.28      769.61     38.67 o 
   0   5  16     1846.64     1838.71     88.85 o 
   1   5  16      798.04      832.44     19.43 o 
   2   5  16      556.36      621.96     29.71 o 
   3   5  16      231.53      192.82     25.42 o 
   4   5  16      323.54      288.72     48.02 o 
   5   5  16      297.07      252.85     52.70 o 
   6   5  16     1038.78     1016.60    124.22 o 
   7   5  16      353.87      462.36     34.67 o 
   9   5  16        0.24       54.34     40.78 o 
  -9   6  16       79.22       85.56     44.42 o 
  -8   6  16      216.77      222.12     52.65 o 
  -7   6  16      375.25      394.88     87.20 o 
  -6   6  16      138.34      174.40     34.55 o 
  -5   6  16      223.40      177.69     54.30 o 
  -4   6  16     1018.76      898.94     63.34 o 
  -3   6  16     1248.51     1222.01     49.36 o 
  -2   6  16      906.71     1063.26     37.92 o 
  -1   6  16      184.29      170.53     29.71 o 
   0   6  16      794.69      818.71     97.07 o 
   1   6  16      184.06      215.75     20.33 o 
   2   6  16      905.45      902.33     61.70 o 
   3   6  16     1250.99     1246.79     25.64 o 
   4   6  16     1018.53     1006.57     44.82 o 
   5   6  16      223.38      236.64     46.65 o 
   6   6  16      138.28      147.39     37.93 o 
   7   6  16      374.84      310.18     37.42 o 
   8   6  16      216.65      181.56     50.60 o 
   9   6  16       79.59      177.28     71.57 o 
  -7   7  16      219.28      245.15     67.46 o 
  -6   7  16      566.75      580.80     67.46 o 
  -5   7  16      338.94      416.27     52.65 o 
  -4   7  16     1298.96     1212.57     72.39 o 
  -3   7  16      244.67      238.68     15.91 o 
  -2   7  16       29.36       51.00     26.33 o 
  -1   7  16     1388.75     1340.52     51.83 o 
   0   7  16      880.46      869.09     96.25 o 
   1   7  16     1391.13     1457.14     26.49 o 
   2   7  16       29.80       82.27     42.78 o 
   3   7  16      244.66      258.76     37.48 o 
   4   7  16     1298.36     1355.75     47.71 o 
   5   7  16      339.05      290.58     37.74 o 
   6   7  16      568.10      509.44     44.97 o 
   7   7  16      219.33      213.73     29.43 o 
   8   7  16       68.74       67.46     39.49 o 
  -8   8  16       60.45       92.14     24.68 o 
  -7   8  16      288.88      126.69     52.65 o 
  -6   8  16      419.71      411.33     46.07 o 
  -5   8  16      182.58      202.37     51.00 o 
  -4   8  16      245.73      305.03    138.21 o 
  -3   8  16      474.51      493.06     25.53 o 
  -2   8  16      257.54      272.87     61.70 o 
  -1   8  16      268.53      270.42     46.89 o 
   0   8  16     1121.91     1157.09     28.89 o 
   1   8  16      267.47      291.27     27.96 o 
   2   8  16      256.00      257.08     44.63 o 
   3   8  16      473.58      500.69     69.10 o 
   4   8  16      245.74      280.69     40.62 o 
   5   8  16      183.35      176.97     27.65 o 
   6   8  16      419.29      439.04    106.12 o 
   7   8  16      288.89      271.69    134.09 o 
   8   8  16       60.23      217.18     64.17 o 
  -8   9  16      128.20       11.52     51.00 o 
  -7   9  16       23.37      177.69     47.71 o 
  -6   9  16       37.82      180.99     55.94 o 
  -5   9  16       98.20      167.82     52.65 o 
  -4   9  16      509.21      481.56     35.37 o 
  -3   9  16     1012.84      969.20     28.70 o 
  -2   9  16      334.89      379.55     45.68 o 
  -1   9  16      339.55      296.52     55.12 o 
   0   9  16       54.05       95.43     34.55 o 
   1   9  16      339.56      368.47     39.88 o 
   2   9  16      336.06      318.22     27.15 o 
   3   9  16     1013.17     1008.55     88.02 o 
   4   9  16      509.66      520.74     46.07 o 
   5   9  16       98.60      148.08     77.33 o 
   6   9  16       37.97       86.48     22.66 o 
   7   9  16       23.73      160.16     83.09 o 
   8   9  16      128.06       97.33     50.18 o 
  -7  10  16      223.32      184.28     83.91 o 
  -6  10  16      274.83      291.22     74.04 o 
  -5  10  16      442.65      421.20     74.04 o 
  -4  10  16      295.87      272.84     27.97 o 
  -3  10  16        3.13       59.23     52.65 o 
  -2  10  16       92.22       71.07     43.60 o 
  -1  10  16      248.34      289.72     29.62 o 
   0  10  16      380.96      362.56     67.46 o 
   1  10  16      247.65      312.12     48.54 o 
   2  10  16       92.06       82.02     47.71 o 
   4  10  16      295.96      286.99     39.52 o 
   5  10  16      442.65      392.03     42.62 o 
   6  10  16      275.69      284.09     35.00 o 
   7  10  16      223.26      276.89     54.09 o 
  -6  11  16       15.01      157.95     57.59 o 
  -4  11  16       54.47       43.57     11.52 o 
  -3  11  16      668.89      647.48     25.35 o 
  -2  11  16      142.41      135.52     27.15 o 
  -1  11  16       80.46       58.52     26.68 o 
   0  11  16      170.11      144.79     31.26 o 
   1  11  16       80.80       76.18     23.18 o 
   2  11  16      142.42      151.37     59.23 o 
   3  11  16      669.35      570.34     51.83 o 
   4  11  16       54.40       67.46     42.78 o 
   5  11  16       10.83       69.10     51.00 o 
   6  11  16       14.86      148.08     72.39 o 
   7  11  16      199.34      121.88     51.83 o 
  -6  12  16       89.93      126.69     83.91 o 
  -5  12  16      186.04      108.59     34.55 o 
  -4  12  16      207.30      132.69     65.81 o 
  -3  12  16       97.02       81.98     31.26 o 
  -2  12  16       90.18      120.91     20.57 o 
  -1  12  16      175.07      168.36     37.84 o 
   0  12  16       67.96       51.07     29.02 o 
   1  12  16      174.45      193.16     65.81 o 
   2  12  16       90.08       75.86     31.98 o 
   3  12  16       97.05       95.43     57.59 o 
   4  12  16      207.42      219.86     34.84 o 
   5  12  16      186.00      239.71    109.41 o 
   6  12  16       89.93      205.19     78.98 o 
  -4  13  16        7.56       37.80     55.94 o 
  -3  13  16       85.53      136.56     39.49 o 
  -2  13  16      104.24      142.21     47.71 o 
  -1  13  16      141.00       72.39     26.33 o 
   0  13  16       60.41       97.75     32.02 o 
   1  13  16      140.85      117.09     38.18 o 
   2  13  16      104.29      174.61     82.27 o 
   3  13  16       85.36      166.12     27.80 o 
   4  13  16        7.45      116.82    116.82 o 
   5  13  16       27.27      105.30     50.70 o 
  -3  14  16      125.54       72.14     46.89 o 
  -2  14  16      209.54      277.56     74.04 o 
  -1  14  16        7.04       60.12     59.23 o 
   0  14  16       46.02       11.52     41.13 o 
   1  14  16        6.96      172.80     79.80 o 
   2  14  16      209.17      234.86    107.77 o 
   3  14  16      126.02      112.31     39.79 o 
   4  14  16      104.58      141.50     57.59 o 
  -2  15  16       19.84        3.29     31.26 o 
  -1  15  16      148.80      144.79     52.65 o 
   0  15  16      105.57      225.41     54.30 o 
   1  15  16      148.52      151.37     34.55 o 
   2  15  16       19.82       87.20     57.59 o 
   1   0  17       53.41       65.81     34.55 o 
   2   0  17      775.32      839.33     34.38 o 
   3   0  17     1227.73     1107.62     34.55 o 
   4   0  17     1597.06     1456.96    118.46 o 
   5   0  17      328.24      272.92     23.03 o 
   6   0  17        0.15       24.94     23.86 o 
   7   0  17        8.61       13.16     34.55 o 
   8   0  17      512.55      518.88     89.67 o 
   9   0  17       79.91      108.11     92.96 o 
  -9   1  17       37.92       62.52     19.74 o 
  -8   1  17       26.50        9.87     13.16 o 
  -7   1  17      364.74      311.52     34.55 o 
  -6   1  17      843.76      756.56     67.46 o 
  -5   1  17      364.14      312.27     21.61 o 
  -4   1  17     1169.34     1073.39     32.91 o 
  -3   1  17      323.84      307.09     23.86 o 
  -2   1  17      612.94      699.79     59.23 o 
  -1   1  17      531.23      511.56     28.61 o 
   0   1  17     3224.26     3266.45     78.28 o 
   1   1  17      533.93      530.45     78.15 o 
   2   1  17      611.38      646.15     65.81 o 
   3   1  17      323.19      381.07     31.35 o 
   4   1  17     1170.47     1098.45     23.83 o 
   5   1  17      364.58      364.08     41.19 o 
   6   1  17      841.76      858.25     41.96 o 
   7   1  17      364.94      360.08     37.86 o 
   8   1  17       26.49      182.15     49.19 o 
   9   1  17       37.98       26.33     46.07 o 
  -9   2  17       50.16       97.07     24.68 o 
  -8   2  17      493.58      498.53     27.97 o 
  -7   2  17      332.16      261.61     41.13 o 
  -6   2  17      393.61      376.81     20.08 o 
  -5   2  17      455.38      480.16     18.92 o 
  -4   2  17     1213.92     1149.56    100.36 o 
  -3   2  17      644.15      642.10     18.61 o 
  -2   2  17     1290.94     1322.02     60.88 o 
  -1   2  17      814.41      815.85     51.83 o 
   0   2  17       14.99        1.65     16.45 o 
   1   2  17      818.29      820.23     65.81 o 
   2   2  17     1288.26     1270.25     64.17 o 
   3   2  17      642.95      662.45    102.01 o 
   4   2  17     1215.65     1123.72     26.88 o 
   5   2  17      456.75      530.45     33.14 o 
   6   2  17      393.74      355.78     71.57 o 
   7   2  17      331.62      427.15    130.80 o 
   8   2  17      493.15      459.95     42.36 o 
   9   2  17       50.17      171.11     64.17 o 
  -9   3  17      274.47      264.90     21.39 o 
  -8   3  17       34.60       31.26     18.10 o 
  -7   3  17      108.62      121.75     24.68 o 
  -6   3  17      212.48      195.79     60.88 o 
  -5   3  17      342.58      324.97     11.43 o 
  -4   3  17      657.56      621.50     32.08 o 
  -3   3  17     2743.27     2636.98     86.38 o 
  -2   3  17      243.43      218.56     19.68 o 
  -1   3  17      334.80      402.24     50.18 o 
   0   3  17      655.61      660.63     32.51 o 
   1   3  17      337.19      409.36     34.67 o 
   2   3  17      244.09      344.00     31.26 o 
   3   3  17     2737.54     2855.64    150.55 o 
   4   3  17      658.54      663.27     29.62 o 
   5   3  17      342.94      360.11     23.83 o 
   6   3  17      213.11      195.19     30.44 o 
   7   3  17      108.65       69.14     70.75 o 
   8   3  17       34.78      102.01     41.13 o 
   9   3  17      274.46      290.42     70.21 o 
  -8   4  17      114.09      100.36     44.42 o 
  -7   4  17      744.62      625.22     44.42 o 
  -6   4  17      277.47      332.35     37.84 o 
  -5   4  17      933.53      806.20    108.59 o 
  -4   4  17      266.66      281.57     24.68 o 
  -3   4  17      142.11      112.38     15.55 o 
  -2   4  17      328.69      343.11     29.62 o 
  -1   4  17     1439.27     1364.96     54.18 o 
   0   4  17      430.21      474.48     42.85 o 
   1   4  17     1446.19     1445.29     35.32 o 
   2   4  17      327.16      355.08     82.27 o 
   3   4  17      142.17      111.97     28.24 o 
   4   4  17      266.19      256.61     32.52 o 
   5   4  17      936.43      953.45     70.75 o 
   6   4  17      277.05      243.78     26.88 o 
   7   4  17      743.74      688.97     43.60 o 
   8   4  17      114.21      132.89     65.81 o 
   9   4  17       30.95      144.79     98.72 o 
  -9   5  17      477.52      426.14     37.84 o 
  -8   5  17       41.47       80.62     47.71 o 
  -7   5  17      205.73      202.37     32.91 o 
  -6   5  17       20.80      118.46     42.78 o 
  -5   5  17      126.12      129.98     44.42 o 
  -4   5  17      563.13      557.54     50.18 o 
  -3   5  17     2119.49     2090.14     36.74 o 
  -2   5  17      152.11      182.78     15.19 o 
  -1   5  17      246.86      277.92     36.20 o 
   0   5  17        8.47       80.62     32.91 o 
   1   5  17      246.74      290.83     27.65 o 
   2   5  17      152.21      166.77     31.18 o 
   3   5  17     2118.69     2060.28     43.36 o 
   4   5  17      563.23      592.51     92.96 o 
   5   5  17      125.96      168.96     32.26 o 
   6   5  17       20.68      124.22     37.23 o 
   7   5  17      205.69      144.11     36.20 o 
   8   5  17       41.72      181.87     47.32 o 
   9   5  17      478.01      357.47     69.10 o 
  -9   6  17       24.97      105.30     47.71 o 
  -8   6  17      146.06      180.99     51.00 o 
  -7   6  17      164.94      180.99     44.42 o 
  -5   6  17     1602.21     1571.28    143.14 o 
  -4   6  17      407.06      345.43     21.21 o 
  -3   6  17      147.70      173.00     45.25 o 
  -2   6  17      259.64      283.90     25.70 o 
  -1   6  17      903.72      974.91     23.86 o 
   0   6  17      359.31      401.52     35.35 o 
   1   6  17      904.89      924.03     46.59 o 
   2   6  17      260.54      259.74     24.01 o 
   3   6  17      147.65      139.49     23.86 o 
   4   6  17      407.58      328.69     41.96 o 
   5   6  17     1602.57     1426.27     37.61 o 
   6   6  17       19.25       71.24     36.30 o 
   7   6  17      165.19      178.33     37.42 o 
   8   6  17      145.71      133.27     77.33 o 
   9   6  17       25.09       92.14     62.52 o 
  -8   7  17       88.62       69.10     29.62 o 
  -7   7  17      186.94      202.37     39.49 o 
  -6   7  17      130.10      108.59     31.26 o 
  -5   7  17      250.03      126.69     42.78 o 
  -4   7  17      426.53      357.96     99.54 o 
  -3   7  17     1019.23     1074.89     28.79 o 
  -2   7  17      357.21      459.01     30.81 o 
  -1   7  17      864.11      987.78     34.31 o 
   0   7  17      405.16      422.13     90.49 o 
   1   7  17      863.43      991.18     34.31 o 
   2   7  17      356.52      441.77     25.84 o 
   3   7  17     1017.02      980.23     51.00 o 
   4   7  17      426.21      507.94     53.47 o 
   5   7  17      249.55      188.23     49.00 o 
   6   7  17      130.08      195.79     64.17 o 
   7   7  17      186.42      255.85     60.05 o 
   8   7  17       88.95      137.63     40.02 o 
  -8   8  17      170.54        6.58     55.94 o 
  -7   8  17       42.27      161.24     49.36 o 
  -5   8  17      299.69      217.18     34.55 o 
  -4   8  17      548.21      477.78     21.39 o 
  -3   8  17      251.34      245.17     29.15 o 
  -2   8  17      403.25      406.87     66.64 o 
  -1   8  17      368.27      381.27     96.25 o 
   0   8  17       18.23      102.34     55.12 o 
   1   8  17      369.58      317.05     73.22 o 
   2   8  17      403.00      390.98     43.60 o 
   3   8  17      251.58      359.25     30.75 o 
   4   8  17      548.67      502.65     55.12 o 
   5   8  17      299.58      388.14     46.89 o 
   7   8  17       42.55       52.65     65.81 o 
   8   8  17      170.37      103.41     55.94 o 
  -8   9  17      106.32      141.50     70.75 o 
  -7   9  17       75.19       59.23     46.07 o 
  -6   9  17      355.72      312.61     36.20 o 
  -5   9  17      150.95      100.36     36.20 o 
  -4   9  17      538.67      126.91    232.81 o 
  -3   9  17       27.38       43.13     76.51 o 
  -2   9  17      259.60      292.41     62.52 o 
  -1   9  17       80.40      121.75     19.74 o 
   0   9  17      432.63      423.96     39.15 o 
   1   9  17       80.58      136.62     82.27 o 
   2   9  17      259.14      258.57     27.09 o 
   3   9  17       27.40       91.26     41.29 o 
   4   9  17      538.84      547.81     31.60 o 
   5   9  17      151.02      123.16    102.83 o 
   6   9  17      355.28      328.20     69.10 o 
   7   9  17       74.88       96.52     44.44 o 
  -7  10  17        5.80       52.65     36.20 o 
  -5  10  17       53.52      199.08     47.71 o 
  -4  10  17      414.66      376.45     62.52 o 
  -3  10  17      174.62      199.47     33.73 o 
  -2  10  17      746.07      613.38     74.27 o 
  -1  10  17       22.82       53.13     17.33 o 
   0  10  17        0.43       78.98     65.81 o 
   1  10  17       22.94       59.23     26.49 o 
   2  10  17      745.84      759.89     69.10 o 
   3  10  17      174.29      281.75     55.94 o 
   4  10  17      413.68      398.30     30.81 o 
   5  10  17       53.51      180.99     55.94 o 
   6  10  17       32.13       92.14     78.98 o 
   7  10  17        5.90       39.49     74.04 o 
  -6  11  17      260.02      144.79     74.04 o 
  -5  11  17      114.52      121.75     75.68 o 
  -4  11  17      117.28       59.87     17.51 o 
  -3  11  17      312.26      309.93     22.18 o 
  -2  11  17      140.42      202.74     24.35 o 
  -1  11  17       63.05       92.14     21.39 o 
   0  11  17      548.53      620.30     47.32 o 
   1  11  17       62.96       99.95     41.13 o 
   2  11  17      140.78      184.43     48.62 o 
   3  11  17      312.30      294.17     54.35 o 
   4  11  17      117.47      253.38    102.01 o 
   5  11  17      114.93      123.29     31.65 o 
   6  11  17      260.33      150.77     54.53 o 
  -4  12  17       90.85       58.69     77.33 o 
  -3  12  17       58.00       52.65     21.39 o 
  -2  12  17      430.71      396.34     49.36 o 
  -1  12  17       87.42      203.90     81.44 o 
   0  12  17        0.14       27.97     31.26 o 
   1  12  17       87.15       86.77     59.23 o 
   2  12  17      431.24      494.88    111.88 o 
   3  12  17       58.29       55.26     36.32 o 
   4  12  17       90.41       14.81     75.68 o 
   5  12  17      193.59      138.86     69.10 o 
  -3  13  17      215.84      164.22     51.83 o 
  -2  13  17       21.10       42.78     27.97 o 
  -1  13  17       56.64      163.02     75.68 o 
   0  13  17      106.42      187.19    137.38 o 
   1  13  17       56.25      111.38     34.19 o 
   2  13  17       20.93       36.20     44.42 o 
   3  13  17      216.24      282.99     60.88 o 
   4  13  17       46.85       82.27     77.33 o 
  -2  14  17       16.13       41.13     72.39 o 
  -1  14  17      190.66      108.37     40.31 o 
   0  14  17        5.64       74.04     82.27 o 
   1  14  17      190.72      255.83     50.21 o 
   0   0  18      130.81      126.69     37.84 o 
   1   0  18      890.95      985.67     83.91 o 
   2   0  18      263.99      261.03     38.66 o 
   3   0  18      120.82      138.57     26.88 o 
   4   0  18      849.83      706.37     26.46 o 
   5   0  18     1227.53     1143.08     72.39 o 
   7   0  18      948.97      855.57     75.68 o 
   8   0  18        0.16       32.79     14.29 o 
   9   0  18       33.59       26.80     58.41 o 
  -9   1  18      311.40      210.60     23.03 o 
  -8   1  18       45.10       82.27     26.33 o 
  -7   1  18      270.04      274.95     24.64 o 
  -6   1  18      339.52      384.30     15.42 o 
  -5   1  18       85.48      100.61     21.39 o 
  -4   1  18      403.53      370.85     27.97 o 
  -3   1  18     2815.90     2754.08    153.84 o 
  -2   1  18     1166.81     1047.76     29.62 o 
  -1   1  18     1725.04     1515.30    116.82 o 
   0   1  18     1312.54     1345.60     33.14 o 
   1   1  18     1726.51     1606.44     61.70 o 
   2   1  18     1168.61     1122.20     82.27 o 
   3   1  18     2809.10     2955.41     58.79 o 
   4   1  18      404.96      355.39     35.17 o 
   5   1  18       85.19      125.56     43.60 o 
   6   1  18      338.87      419.05     83.09 o 
   7   1  18      270.21      310.33     76.55 o 
   8   1  18       45.31       85.56     75.68 o 
   9   1  18      311.17      250.07     39.58 o 
  -9   2  18       93.31      105.30     18.10 o 
  -8   2  18      400.72      459.04     21.39 o 
  -7   2  18      396.52      399.81     14.81 o 
  -6   2  18      186.92      186.87     27.97 o 
  -5   2  18     1191.50     1097.92     41.96 o 
  -4   2  18      497.62      464.63     27.32 o 
  -3   2  18       47.83       34.99     17.34 o 
  -2   2  18      531.45      563.98     75.68 o 
  -1   2  18     1450.68     1470.83     37.92 o 
   0   2  18        5.93       47.30     20.08 o 
   1   2  18     1447.75     1407.71     33.74 o 
   2   2  18      532.19      604.08    115.17 o 
   3   2  18       47.60       79.98     23.86 o 
   4   2  18      496.79      560.50     30.12 o 
   5   2  18     1192.85     1269.21     32.08 o 
   6   2  18      186.62      189.04     37.69 o 
   7   2  18      395.79      510.12     69.93 o 
   8   2  18      401.54      482.24     37.70 o 
   9   2  18       93.03      136.51     88.02 o 
  -9   3  18      101.48       78.98     29.62 o 
  -7   3  18      118.31      118.46     24.68 o 
  -6   3  18      803.43      802.92     72.39 o 
  -5   3  18      120.75      122.97     27.15 o 
  -4   3  18      380.43      403.43     25.50 o 
  -3   3  18     1024.96     1053.75     32.33 o 
  -2   3  18       75.34      100.34     17.80 o 
  -1   3  18      147.02      219.39     54.30 o 
   0   3  18     2389.57     2464.69     30.39 o 
   1   3  18      148.27       84.07     76.51 o 
   2   3  18       75.81      108.59     69.10 o 
   3   3  18     1022.74     1100.54     38.11 o 
   4   3  18      379.96      387.90     27.50 o 
   5   3  18      121.27      173.39     53.47 o 
   6   3  18      803.98      887.61     37.84 o 
   7   3  18      118.28       99.79     43.62 o 
   8   3  18       38.46       60.18     52.66 o 
   9   3  18      101.07      238.83    170.29 o 
  -8   4  18      473.50      394.88     55.94 o 
  -7   4  18        8.13       87.20     36.20 o 
  -6   4  18       10.79       92.14     39.49 o 
  -5   4  18      517.26      468.93     22.21 o 
  -4   4  18     1389.66     1289.38     64.99 o 
  -3   4  18       33.38       32.02     18.92 o 
  -2   4  18     2183.55     2115.82    125.04 o 
  -1   4  18      258.48      259.07     30.44 o 
   0   4  18      659.02      665.05     59.37 o 
   1   4  18      257.51      194.88     43.62 o 
   2   4  18     2181.28     2074.39     46.89 o 
   4   4  18     1387.22     1384.16     53.47 o 
   5   4  18      517.55      503.21     33.73 o 
   6   4  18       10.79       71.27     59.23 o 
   7   4  18        8.02       73.39     43.80 o 
   8   4  18      472.67      430.36     56.87 o 
   9   4  18        0.75      202.37    149.72 o 
  -9   5  18       12.31       16.45     27.97 o 
  -8   5  18       93.25       29.62     46.07 o 
  -7   5  18       79.34       26.33     42.78 o 
  -6   5  18      933.59      893.41     31.26 o 
  -4   5  18      186.01      178.42     54.30 o 
  -3   5  18       37.86      130.77     58.41 o 
  -2   5  18      735.74      803.81     25.60 o 
  -1   5  18        5.42       82.27     26.33 o 
   0   5  18      980.13     1142.88     22.65 o 
   2   5  18      736.62      841.00     64.17 o 
   3   5  18       38.02       13.16     31.26 o 
   4   5  18      186.07      167.54     28.61 o 
   5   5  18       52.93      218.91     57.59 o 
   6   5  18      935.42      789.54     53.47 o 
   7   5  18       79.39      102.01     62.52 o 
   8   5  18       92.74       98.40     38.65 o 
  -8   6  18      269.41      261.61    108.59 o 
  -7   6  18      166.40       72.39     49.36 o 
  -6   6  18       28.11      118.46     31.26 o 
  -5   6  18      355.41      291.22     65.81 o 
  -4   6  18      604.08      549.49     70.75 o 
  -3   6  18      118.12      123.21     14.38 o 
  -2   6  18      974.41      987.55     60.88 o 
  -1   6  18      635.85      598.36     66.64 o 
   0   6  18      584.06      575.07     61.70 o 
   1   6  18      633.91      583.59     29.89 o 
   2   6  18      972.63      968.35     28.59 o 
   3   6  18      118.46      141.89     52.65 o 
   4   6  18      605.51      574.04     35.87 o 
   5   6  18      355.25      309.02     44.43 o 
   6   6  18       28.06      199.08     57.59 o 
   7   6  18      165.89       89.11     40.78 o 
   8   6  18      269.53      271.08    129.16 o 
  -8   7  18       49.72      154.66     44.42 o 
  -7   7  18       51.80      157.95    103.66 o 
  -6   7  18      454.62      454.11     60.88 o 
  -5   7  18      220.64      253.38     69.10 o 
  -4   7  18      607.42      618.64     44.42 o 
  -3   7  18      533.12      520.57     28.89 o 
  -2   7  18      340.75      351.53     21.74 o 
  -1   7  18       19.08       21.39     32.91 o 
   0   7  18      528.80      589.62     39.49 o 
   1   7  18       19.02       66.99     30.03 o 
   2   7  18      340.97      419.76     90.49 o 
   3   7  18      533.57      677.28     78.98 o 
   4   7  18      606.96      712.06     54.30 o 
   5   7  18      220.61      257.17     67.46 o 
   6   7  18      455.21      389.63     39.50 o 
   7   7  18       51.77      130.05     57.59 o 
  -6   8  18       78.65       62.52     49.36 o 
  -5   8  18      508.11      426.14     52.65 o 
  -4   8  18       82.58       68.03      9.46 o 
  -3   8  18      238.73      230.26     24.89 o 
  -2   8  18      204.70      273.56     27.97 o 
  -1   8  18      442.83      469.40     29.71 o 
   0   8  18        4.20       24.68     57.59 o 
   1   8  18      441.28      386.87     41.13 o 
   2   8  18      204.86      278.33     31.41 o 
   3   8  18      238.72      240.87     54.30 o 
   4   8  18       83.14       85.01     35.32 o 
   5   8  18      508.56      385.14     65.81 o 
   6   8  18       78.57       95.43     72.39 o 
   7   8  18       62.47      118.46     42.78 o 
  -7   9  18       49.93      125.04     34.55 o 
  -6   9  18       43.98       80.62     55.94 o 
  -5   9  18      187.99      174.40     54.30 o 
  -4   9  18       16.10       67.46     27.97 o 
  -3   9  18      928.18     1015.84     80.62 o 
  -2   9  18       16.23       26.33     14.81 o 
  -1   9  18       89.37       81.23     37.02 o 
   0   9  18       71.79      141.60     37.84 o 
   1   9  18       89.97      172.10     51.00 o 
   2   9  18       16.31       18.10     26.33 o 
   3   9  18      928.60      863.47     55.81 o 
   4   9  18       16.25       16.45     69.10 o 
   5   9  18      187.67      217.03     30.42 o 
   6   9  18       44.14      157.95     41.13 o 
   7   9  18       50.06      173.46     74.04 o 
  -6  10  18       37.48       42.78     51.00 o 
  -5  10  18      488.50      253.38     36.20 o 
  -4  10  18       87.39       15.39     27.15 o 
  -3  10  18       28.11       75.68     32.91 o 
  -2  10  18       20.68      148.08     59.23 o 
  -1  10  18      515.84      503.09     19.17 o 
   0  10  18       79.98      130.83     36.20 o 
   1  10  18      515.12      508.28     59.03 o 
   2  10  18       20.61       24.68     32.91 o 
   4  10  18       87.49       34.55     41.13 o 
   5  10  18      488.69      657.23    116.82 o 
   6  10  18       37.47      150.14     45.84 o 
  -5  11  18       15.86       87.20     60.88 o 
  -3  11  18      258.52      298.58     33.73 o 
  -2  11  18       26.41       55.31     23.86 o 
  -1  11  18       34.37       26.33     24.43 o 
   0  11  18       28.78       55.94     42.78 o 
   1  11  18       34.03       46.77     38.66 o 
   3  11  18      258.92      307.39     37.74 o 
   4  11  18       11.50      123.29     35.00 o 
  -5  12  18      184.67      240.22     44.42 o 
  -4  12  18      231.89       92.14     92.14 o 
  -3  12  18       29.04       29.62     16.45 o 
  -2  12  18      122.71      217.46     37.74 o 
  -1  12  18      248.45      230.73     30.42 o 
   1  12  18      248.86      238.93     63.34 o 
   2  12  18      122.41      193.43     35.13 o 
   3  12  18       28.96       19.74     78.98 o 
   4  12  18      232.48      240.39     35.97 o 
   5  12  18      184.75      113.53     49.36 o 
  -3  13  18       39.13      164.53     69.10 o 
  -2  13  18       26.99       94.22     88.85 o 
  -1  13  18       94.75      128.95     57.37 o 
   0  13  18      173.83      155.73     31.72 o 
   1  13  18       94.78      227.52     41.86 o 
   2  13  18       26.97       79.69     55.12 o 
   1  14  18        3.85       75.68     42.78 o 
   1   0  19       96.94      139.28     56.76 o 
   2   0  19     1445.39     1412.01     83.91 o 
   3   0  19       80.93       91.07     18.15 o 
   4   0  19      699.72      679.68     90.49 o 
   6   0  19        0.60       22.29     11.12 o 
   7   0  19       63.21       60.79     11.34 o 
   8   0  19      592.20      547.69     88.85 o 
  -8   1  19      155.48      136.56     14.81 o 
  -7   1  19      157.06      116.82     27.97 o 
  -6   1  19     1378.54     1261.61     38.87 o 
  -5   1  19      105.00       72.46     15.80 o 
  -4   1  19      278.35      210.19     31.26 o 
  -3   1  19      472.71      481.77    102.01 o 
  -2   1  19      388.54      387.61     31.98 o 
  -1   1  19      737.87      777.39     16.99 o 
   0   1  19     1137.44     1231.53     43.44 o 
   1   1  19      738.25      795.68     30.89 o 
   2   1  19      388.33      379.26     45.42 o 
   3   1  19      472.16      463.17     85.56 o 
   4   1  19      277.95      361.75    150.55 o 
   5   1  19      104.70      160.68     61.70 o 
   6   1  19     1379.37     1342.79     49.89 o 
   7   1  19      156.78      203.55     31.72 o 
   8   1  19      155.20      221.56    109.41 o 
  -9   2  19        0.66       18.10     21.39 o 
  -8   2  19      312.58      299.45     18.10 o 
  -7   2  19      161.53      139.85     24.68 o 
  -6   2  19       71.16       54.86     13.61 o 
  -5   2  19      469.10      406.78     28.79 o 
  -4   2  19      340.71      357.87     69.10 o 
  -3   2  19       61.19       37.49     17.93 o 
  -2   2  19     1993.54     2020.41     56.76 o 
  -1   2  19      381.37      429.36     49.36 o 
   0   2  19       14.13       57.59     32.91 o 
   1   2  19      382.28      530.74     27.15 o 
   2   2  19     1994.67     2072.67     45.20 o 
   3   2  19       61.46      116.82     44.42 o 
   4   2  19      341.42      377.45     62.52 o 
   5   2  19      469.78      481.83     95.43 o 
   6   2  19       71.21      184.51     47.02 o 
   7   2  19      161.26      214.59     50.34 o 
   8   2  19      312.68      289.68     56.30 o 
  -8   3  19       40.82       92.14     21.39 o 
  -6   3  19      526.18      321.49    105.30 o 
  -5   3  19      240.68      233.50     12.34 o 
  -4   3  19       13.09       26.33     21.39 o 
  -3   3  19      618.26      545.18     86.38 o 
  -2   3  19      706.14      709.19     21.39 o 
  -1   3  19      212.28      214.89     48.54 o 
   0   3  19      242.95      294.51     55.94 o 
   1   3  19      212.16      235.68     30.73 o 
   2   3  19      707.57      721.89     62.52 o 
   3   3  19      617.17      645.16     66.64 o 
   4   3  19       13.43       62.52     44.42 o 
   5   3  19      241.06      257.08     44.43 o 
   6   3  19      526.31      512.58     46.62 o 
   7   3  19      211.05      230.79     43.00 o 
   8   3  19       40.75       89.88     41.50 o 
  -8   4  19       70.21       97.07     37.84 o 
  -7   4  19      404.83      437.65     42.78 o 
  -6   4  19      111.89      116.82     44.42 o 
  -5   4  19      946.55      924.67     28.59 o 
  -3   4  19       65.95       80.29     17.28 o 
  -2   4  19      566.19      591.24     72.39 o 
  -1   4  19     1911.43     1953.06     95.43 o 
   0   4  19        4.42      128.97     47.71 o 
   1   4  19     1913.00     1930.43     68.37 o 
   2   4  19      565.56      564.57     46.59 o 
   3   4  19       65.82      135.64     33.20 o 
   4   4  19        5.82       41.77     27.90 o 
   5   4  19      947.94      901.88     39.79 o 
   6   4  19      111.76       87.98     34.31 o 
   7   4  19      404.69      411.41     42.82 o 
   8   4  19       70.53       82.37     50.18 o 
  -8   5  19       83.55       87.20     41.13 o 
  -7   5  19      320.92      291.22     57.59 o 
  -6   5  19       49.98       87.20     26.33 o 
  -5   5  19      207.43      253.38     27.97 o 
  -4   5  19       79.93      102.07     25.50 o 
  -3   5  19      894.30      921.22     31.94 o 
  -2   5  19       60.36      148.08     24.68 o 
  -1   5  19      183.89      244.21     45.25 o 
   0   5  19        4.48      139.85     51.00 o 
   1   5  19      183.34      106.80     97.07 o 
   2   5  19       60.20      104.61     60.88 o 
   3   5  19      895.79     1001.87    157.13 o 
   4   5  19       80.09       38.93     27.98 o 
   5   5  19      208.16      413.23    124.22 o 
   6   5  19       50.11      119.81     40.31 o 
   7   5  19      321.79      323.70    144.79 o 
   8   5  19       83.60      111.21     49.86 o 
  -8   6  19       71.98      136.56     44.42 o 
  -7   6  19      366.19      213.89     64.17 o 
  -6   6  19      237.09      269.83     46.07 o 
  -5   6  19      342.32      355.39     57.59 o 
  -4   6  19      128.01      157.88     44.42 o 
  -3   6  19       17.78       37.66     15.42 o 
  -2   6  19      411.47      419.01     51.00 o 
  -1   6  19      966.38     1001.78     45.25 o 
   0   6  19       29.62      108.20     28.36 o 
   1   6  19      967.38     1131.26     51.00 o 
   2   6  19      410.53      407.70     44.42 o 
   3   6  19       17.77      113.53     41.13 o 
   4   6  19      128.76      122.41     33.98 o 
   5   6  19      341.80      343.53     51.00 o 
   6   6  19      236.75      373.90     44.94 o 
   7   6  19      366.36      319.15     71.37 o 
  -7   7  19      205.07      299.45     49.36 o 
  -6   7  19      311.08      210.60     62.52 o 
  -4   7  19      104.46       77.67     30.44 o 
  -3   7  19      851.71      966.68     42.78 o 
  -2   7  19       60.49      114.15     22.17 o 
  -1   7  19      294.20      394.44    139.85 o 
   0   7  19      611.93      638.38     38.61 o 
   1   7  19      294.64      367.09     36.20 o 
   2   7  19       60.34       76.15     28.46 o 
   3   7  19      850.66      882.85     28.81 o 
   4   7  19      104.14      115.48     33.60 o 
   6   7  19      311.89      228.73    102.83 o 
   7   7  19      204.83      254.36     97.90 o 
  -6   8  19       61.36      121.75     51.00 o 
  -5   8  19      119.73      177.69     92.14 o 
  -4   8  19      204.05       92.00     75.68 o 
  -3   8  19        1.65       65.81     51.00 o 
  -2   8  19      309.33      264.52     43.60 o 
  -1   8  19      236.53      257.08     29.84 o 
   0   8  19        1.37       80.62     51.00 o 
   1   8  19      236.98      235.38     27.20 o 
   2   8  19      309.50      324.81     29.62 o 
   4   8  19      204.47      218.11     50.18 o 
   5   8  19      119.22      157.95     41.13 o 
   6   8  19       61.36       51.00     34.55 o 
   7   8  19      141.85      139.85     57.59 o 
  -6   9  19      482.71      278.06    128.33 o 
  -5   9  19       13.49       87.20     52.65 o 
  -4   9  19      216.84      110.56     18.19 o 
  -3   9  19        7.66        0.00     21.39 o 
  -2   9  19      140.72      216.28     17.22 o 
  -1   9  19       12.80       88.72     28.14 o 
   0   9  19     1150.49     1271.33    110.24 o 
   1   9  19       12.76       52.65     57.59 o 
   2   9  19      139.90      194.13     35.54 o 
   3   9  19        7.73       95.43     34.55 o 
   4   9  19      216.24      158.82     34.55 o 
   5   9  19       13.59       97.07     60.88 o 
   6   9  19      482.39      217.18    113.53 o 
  -5  10  19        4.70      154.66     47.71 o 
  -4  10  19      361.21      345.52    138.21 o 
  -3  10  19        3.66       21.39     11.52 o 
  -2  10  19      453.04      422.65     25.50 o 
  -1  10  19       10.00       49.36     27.97 o 
   0  10  19       46.40       60.88     37.84 o 
   1  10  19       10.03       26.33     23.03 o 
   2  10  19      454.57      601.60     77.33 o 
   3  10  19        3.67       90.49     60.88 o 
   4  10  19      360.07      395.25    114.35 o 
  -5  11  19       39.51       69.10     62.52 o 
  -4  11  19       64.72      116.82     80.62 o 
  -3  11  19       58.29       41.13     17.17 o 
  -2  11  19       44.75       36.39     26.01 o 
  -1  11  19        0.36       34.98     26.68 o 
   0  11  19      606.05      550.00     42.37 o 
   2  11  19       44.53       60.09     36.20 o 
   3  11  19       58.47      116.25     65.62 o 
   4  11  19       64.51      205.66     85.56 o 
   5  11  19       39.73       87.20     69.10 o 
  -3  12  19       44.27       98.20     58.41 o 
  -2  12  19      165.78      318.13     69.93 o 
  -1  12  19      202.12      304.38     39.49 o 
   0  12  19       98.23      113.53     52.65 o 
   1  12  19      202.19      156.67     56.76 o 
   2  12  19      166.58      219.01     48.94 o 
   3  12  19       44.15       37.84     59.23 o 
   4  12  19       92.36       31.26     39.49 o 
  -2  13  19       22.75       51.00     27.97 o 
  -1  13  19       40.08       82.27     65.81 o 
   0  13  19       85.11       87.20     88.85 o 
   1  13  19       40.24       27.97     29.62 o 
   2  13  19       22.65      108.59     42.78 o 
   0   0  20       20.14       39.49     24.68 o 
   1   0  20     1095.19     1120.46     65.98 o 
   2   0  20        5.41       37.84     44.42 o 
   3   0  20      180.04      120.20     30.39 o 
   4   0  20      251.71      221.38     33.73 o 
   5   0  20      280.91      354.71     85.56 o 
   6   0  20      169.24      170.26     38.87 o 
   7   0  20      442.42      513.80     67.46 o 
   8   0  20       82.00      136.56     59.23 o 
  -7   1  20      144.85      131.72     51.00 o 
  -6   1  20      123.15      108.10     38.66 o 
  -5   1  20      113.23      165.37     22.65 o 
  -4   1  20      144.25      113.45     32.08 o 
  -3   1  20     1074.82     1012.74     36.20 o 
  -2   1  20      136.11      198.96     27.15 o 
  -1   1  20      316.31      346.65     42.78 o 
   0   1  20      460.46      488.84     39.49 o 
   1   1  20      316.13      360.57     72.02 o 
   2   1  20      135.81      262.62    101.19 o 
   3   1  20     1073.16     1049.89     27.38 o 
   4   1  20      144.32       92.68     44.42 o 
   5   1  20      113.49      125.89     41.83 o 
   6   1  20      123.02      142.54     40.38 o 
   7   1  20      144.88      175.64     83.09 o 
   8   1  20      108.05      129.17     44.08 o 
  -8   2  20       57.76       39.49     47.71 o 
  -7   2  20      197.04      141.50     21.39 o 
  -6   2  20       27.45       23.03      9.87 o 
  -5   2  20      528.34      563.66     51.00 o 
  -4   2  20      436.21      410.79     25.60 o 
  -3   2  20       99.56      116.26     28.79 o 
  -2   2  20      187.92      180.33     31.65 o 
  -1   2  20      960.28     1023.32     56.88 o 
   0   2  20       73.59      129.98     49.36 o 
   1   2  20      957.50     1041.03     45.84 o 
   2   2  20      188.75      176.28     23.82 o 
   3   2  20       99.08      166.09     43.10 o 
   4   2  20      436.32      487.67     60.88 o 
   5   2  20      528.15      526.56     73.22 o 
   6   2  20       27.14       72.97     48.07 o 
   7   2  20      195.62      102.71     39.58 o 
   8   2  20       57.95      198.25     86.38 o 
  -8   3  20      107.93      148.08     31.26 o 
  -7   3  20      269.26      273.12     37.84 o 
  -6   3  20      444.31      459.04     54.30 o 
  -5   3  20      373.81      370.07     28.61 o 
  -4   3  20       74.00       71.59     17.65 o 
  -3   3  20      246.43      321.10     37.02 o 
  -2   3  20      265.77      266.35     30.44 o 
  -1   3  20      195.07      242.27     32.33 o 
   0   3  20     1635.29     1663.11     92.96 o 
   1   3  20      196.30      213.19     33.70 o 
   2   3  20      265.96      306.32     32.91 o 
   3   3  20      246.47      335.76     39.45 o 
   4   3  20       74.07       89.83     34.26 o 
   5   3  20      374.29      353.62     46.89 o 
   6   3  20      444.65      429.94     50.12 o 
   7   3  20      269.56      330.08     58.41 o 
  -6   4  20       99.70      136.56     51.00 o 
  -5   4  20       64.47       76.68     17.28 o 
  -4   4  20      887.03      792.65     35.37 o 
  -3   4  20      501.51      406.15     55.94 o 
  -2   4  20      614.80      660.26     34.08 o 
  -1   4  20       61.94       69.10     28.61 o 
   0   4  20      504.79      508.48     27.27 o 
   1   4  20       61.66      144.79     39.49 o 
   2   4  20      613.62      572.17     53.23 o 
   3   4  20      501.17      486.19     32.28 o 
   4   4  20      885.81      936.75     42.37 o 
   5   4  20       64.74       71.93     54.30 o 
   6   4  20       99.53      129.98     60.88 o 
  -7   5  20       22.13       42.78     41.13 o 
  -6   5  20      667.96      355.39    149.72 o 
  -5   5  20      351.35      174.91     74.04 o 
  -4   5  20      227.09      236.96     44.84 o 
  -3   5  20       27.49      100.86     22.21 o 
  -2   5  20      462.91      585.24     33.73 o 
  -1   5  20      129.91      206.06     48.94 o 
   0   5  20      745.34      851.84     58.41 o 
   1   5  20      130.56       85.93     81.44 o 
   2   5  20      462.73      454.86     27.38 o 
   3   5  20       27.34      155.92     41.06 o 
   4   5  20      227.41      178.60     31.05 o 
   5   5  20      351.22      378.28     75.68 o 
   6   5  20      667.28      646.03     60.88 o 
   7   5  20       22.27       31.26     67.46 o 
  -7   6  20       71.56      180.99     44.42 o 
  -6   6  20       22.86      164.53     42.78 o 
  -5   6  20       92.78      299.45     83.91 o 
  -4   6  20      579.26      476.94     63.34 o 
  -3   6  20      215.32      184.56     21.39 o 
  -2   6  20      306.86      386.96     43.60 o 
  -1   6  20      555.15      555.20     38.41 o 
   0   6  20       33.13      133.73     22.49 o 
   1   6  20      555.07      500.12     50.18 o 
   2   6  20      305.93      343.34     38.11 o 
   3   6  20      215.45      230.09     26.16 o 
   4   6  20      580.14      479.35     58.41 o 
   5   6  20       92.57      142.46     54.80 o 
   6   6  20       22.97      139.81     35.97 o 
   7   6  20       71.39      217.18     75.68 o 
  -6   7  20      186.98      141.50     78.98 o 
  -5   7  20      228.67      171.11     54.30 o 
  -4   7  20      387.99      278.42     20.62 o 
  -3   7  20      319.91      306.31     67.46 o 
  -2   7  20      208.07      196.28     59.23 o 
  -1   7  20       81.42      142.18     67.46 o 
   0   7  20      869.30      900.68     54.30 o 
   1   7  20       82.18      129.31     22.42 o 
   2   7  20      208.27      252.26     28.14 o 
   3   7  20      320.34      348.81     36.97 o 
   4   7  20      388.17      321.21     57.77 o 
   5   7  20      228.28      238.72     45.25 o 
   6   7  20      187.78      216.60     49.86 o 
  -6   8  20       36.93       62.52     47.71 o 
  -5   8  20      179.31      136.56     51.00 o 
  -4   8  20      146.21       85.56     28.79 o 
  -3   8  20       31.37       67.31     31.05 o 
  -2   8  20       53.48       63.30     43.60 o 
  -1   8  20      656.62      653.23     36.36 o 
   0   8  20      132.97      166.16     33.73 o 
   1   8  20      655.42      761.04     55.94 o 
   2   8  20       53.67      102.68     78.15 o 
   3   8  20       31.62      125.04     74.04 o 
   4   8  20      146.11       71.48     36.74 o 
   5   8  20      179.23      100.36     64.17 o 
   6   8  20       36.90       46.07     78.98 o 
  -6   9  20       53.78       67.46     47.71 o 
  -5   9  20       30.75       95.43     49.36 o 
  -4   9  20       60.59       34.64     70.75 o 
  -3   9  20      381.00      391.71     56.76 o 
  -2   9  20      252.08      259.62     69.10 o 
  -1   9  20      206.84      217.03    110.24 o 
   0   9  20      102.55      205.66     44.42 o 
   1   9  20      206.59      317.05     66.64 o 
   2   9  20      252.69      271.79     91.32 o 
   3   9  20      382.01      504.18    185.92 o 
   4   9  20       60.38      109.11     29.65 o 
   5   9  20       30.99      136.14     63.34 o 
   6   9  20       53.98      102.01     54.30 o 
  -5  10  20      250.85      113.53     60.88 o 
  -4  10  20       35.19       85.56     60.88 o 
  -3  10  20        6.26       51.00     19.74 o 
  -1  10  20      559.40      571.54    152.19 o 
   0  10  20      109.79      136.56     44.42 o 
   1  10  20      558.15      637.08     43.60 o 
   2  10  20        6.88       59.23     27.97 o 
   3  10  20        6.25       24.68     29.62 o 
   4  10  20       35.09      184.74     44.42 o 
   5  10  20      250.88      256.67     49.36 o 
  -3  11  20       42.71       42.90     77.33 o 
  -2  11  20      128.75       81.62     26.46 o 
  -1  11  20      197.45      273.12     51.19 o 
   0  11  20       41.92       35.47     34.26 o 
   1  11  20      197.33      240.49     53.47 o 
   2  11  20      129.29      269.83     46.07 o 
   3  11  20       43.17      245.15    164.53 o 
   4  11  20       41.69       57.59     51.00 o 
  -2  12  20       83.23       95.43     29.62 o 
   0  12  20      107.66      180.11    108.59 o 
   2  12  20       83.13       19.74     57.59 o 
   2   0  21      726.86      684.01     58.41 o 
   3   0  21      896.99      859.50     33.73 o 
   4   0  21      431.12      535.25     66.64 o 
   5   0  21        0.05       65.81     32.91 o 
   6   0  21       35.59      141.50     49.36 o 
   7   0  21      144.58      184.28     90.49 o 
  -6   1  21      335.28      344.79     54.30 o 
  -5   1  21      323.24      305.10     61.70 o 
  -4   1  21      231.60      221.51     31.26 o 
  -3   1  21      131.09      105.30     42.78 o 
  -2   1  21      467.96      453.92     43.48 o 
  -1   1  21      476.37      400.88     44.42 o 
   0   1  21      566.08      749.29     55.94 o 
   1   1  21      476.66      530.80     79.80 o 
   2   1  21      467.32      479.76     36.20 o 
   3   1  21      130.88      112.97     28.77 o 
   4   1  21      231.61      258.42     28.46 o 
   5   1  21      322.75      302.46     58.90 o 
   6   1  21      336.03      218.39     87.20 o 
   7   1  21       26.80       81.14     39.79 o 
  -6   2  21       53.45       80.13     26.33 o 
  -5   2  21      240.81      281.61     23.94 o 
  -4   2  21      335.60      335.20     36.52 o 
  -3   2  21      382.38      370.39     27.32 o 
  -2   2  21      436.23      440.81     50.18 o 
  -1   2  21      448.65      449.88     44.15 o 
   0   2  21      134.91      119.46     30.39 o 
   1   2  21      449.45      426.37     60.05 o 
   2   2  21      435.61      525.26     29.85 o 
   3   2  21      382.03      356.20     42.82 o 
   4   2  21      336.02      306.16     43.84 o 
   5   2  21      240.97      349.53     40.84 o 
   6   2  21       53.38       89.80     33.54 o 
   7   2  21      307.24      214.79    121.75 o 
  -7   3  21      141.34       34.55     37.84 o 
  -6   3  21      186.17      182.80     87.20 o 
  -5   3  21       97.70       94.71     13.99 o 
  -4   3  21      188.87      174.25     32.06 o 
  -3   3  21      416.58      506.07     58.41 o 
  -2   3  21      353.58      377.24     22.49 o 
  -1   3  21      402.82      469.86    105.30 o 
   0   3  21      118.63       90.44     20.67 o 
   1   3  21      401.65      373.63     57.50 o 
   2   3  21      353.71      437.50    126.69 o 
   3   3  21      415.73      445.72     42.36 o 
   4   3  21      188.61      250.24     40.31 o 
   5   3  21       97.72      132.16     48.94 o 
   6   3  21      186.48      292.25    136.56 o 
   7   3  21      141.22       75.52     66.64 o 
  -7   4  21      302.73      126.69     42.78 o 
  -6   4  21      207.75      100.36     49.36 o 
  -5   4  21      226.81      204.63     14.81 o 
  -4   4  21      132.27      139.48     24.52 o 
  -2   4  21      424.01      432.76     37.16 o 
  -1   4  21      616.68      668.34     41.50 o 
   0   4  21      745.97      726.97     34.63 o 
   1   4  21      616.38      713.76     69.93 o 
   2   4  21      424.00      442.02     34.68 o 
   4   4  21      132.56      177.61     29.96 o 
   5   4  21      227.91      189.39     45.65 o 
   6   4  21      207.67      195.79     39.49 o 
   7   4  21      303.08      355.39     67.46 o 
  -7   5  21      108.21       41.13     44.42 o 
  -5   5  21      114.00       88.11     50.18 o 
  -4   5  21       78.23       76.57     12.62 o 
  -3   5  21      441.42      426.88     39.45 o 
  -2   5  21      235.77      296.26     75.68 o 
  -1   5  21       92.62      139.65     43.60 o 
   0   5  21       54.30      129.98     55.94 o 
   1   5  21       92.99      125.50     40.13 o 
   2   5  21      236.26      227.69     32.12 o 
   3   5  21      440.87      489.84    107.77 o 
   4   5  21       77.74      121.25     60.88 o 
   5   5  21      113.91      135.13     47.02 o 
   6   5  21        2.77       42.66     34.55 o 
  -6   6  21      109.00       75.68     47.71 o 
  -5   6  21       60.47       60.88     46.07 o 
  -3   6  21       94.60      108.83     15.43 o 
  -2   6  21       55.99       55.24     32.91 o 
  -1   6  21      576.97      667.52     69.10 o 
   0   6  21       95.18      128.10     29.15 o 
   1   6  21      576.90      531.60     48.54 o 
   2   6  21       56.01       94.61     27.85 o 
   3   6  21       94.84       15.48     23.67 o 
   4   6  21       46.75      116.82     60.88 o 
   5   6  21       60.58       71.76     45.33 o 
   6   6  21      108.71      185.12     53.47 o 
  -6   7  21      147.95      154.66     77.33 o 
  -5   7  21       25.30      136.56     65.81 o 
  -4   7  21      112.36      145.12    102.83 o 
  -3   7  21      304.99      326.36     31.26 o 
  -2   7  21      473.51      526.51     59.23 o 
  -1   7  21       56.27      122.53     55.94 o 
   0   7  21      164.77      157.76     82.27 o 
   1   7  21       56.05       83.42     55.94 o 
   2   7  21      473.83      497.99     50.34 o 
   3   7  21      304.56      328.76     90.49 o 
   4   7  21      112.07      224.62     47.71 o 
   5   7  21       25.13       46.07     65.81 o 
   6   7  21      148.00      299.45    106.95 o 
  -5   8  21       42.16       78.98     29.62 o 
  -4   8  21      141.86       98.20     12.66 o 
  -3   8  21       42.74       85.56     32.91 o 
  -2   8  21       84.15      103.01     26.00 o 
  -1   8  21       74.78       89.45     30.44 o 
   0   8  21        2.80       77.48     34.28 o 
   1   8  21       75.20       89.23     49.19 o 
   2   8  21       84.64      162.76     53.47 o 
   4   8  21      141.60      172.94     41.96 o 
   5   8  21       41.87      107.17     48.54 o 
  -5   9  21      181.93      248.44     55.94 o 
  -4   9  21       78.52       25.42     44.42 o 
  -3   9  21       38.41       44.42     14.81 o 
  -2   9  21      167.37      156.10     26.68 o 
  -1   9  21      166.17      276.40     49.02 o 
   0   9  21      741.03      745.49     70.75 o 
   1   9  21      166.22      282.83     60.88 o 
   2   9  21      167.14      133.75     38.74 o 
   3   9  21       38.52       89.79     65.81 o 
   5   9  21      181.40      141.50     60.88 o 
  -4  10  21      178.85      167.82    129.98 o 
  -3  10  21      192.72      174.61     16.01 o 
  -2  10  21       40.74       65.11     22.22 o 
  -1  10  21       31.48      210.60     97.07 o 
   0  10  21        5.62      110.78     37.84 o 
   3  10  21      193.16      269.83     42.78 o 
   4  10  21      178.16      187.57     52.65 o 
  -2  11  21        5.92       43.36     21.90 o 
  -1  11  21      117.07      136.01     39.79 o 
   0  11  21      184.80      218.73     40.36 o 
   1  11  21      116.51       75.17     48.39 o 
   2  11  21        5.97       59.23     37.84 o 
   0   0  22      664.96      580.80    111.88 o 
   1   0  22      214.86      195.08     41.96 o 
   2   0  22      163.11      139.78     39.49 o 
   3   0  22       68.83      110.30     27.97 o 
   4   0  22      728.32      730.88     32.08 o 
   5   0  22      239.58      269.68     55.12 o 
   6   0  22       92.36      148.49     65.81 o 
   7   0  22      130.24       69.10     23.03 o 
  -7   1  22       61.54       60.88     24.68 o 
  -6   1  22        0.84       18.10     23.03 o 
  -5   1  22       47.69       56.27     16.99 o 
  -4   1  22      309.08      280.33     44.42 o 
  -3   1  22      541.43      475.06     22.82 o 
  -2   1  22      392.50      400.06     37.84 o 
  -1   1  22       97.09      179.93     27.97 o 
   0   1  22        0.37       74.04     32.91 o 
   1   1  22       96.98      224.33     43.48 o 
   2   1  22      392.99      383.22    106.12 o 
   3   1  22      541.17      593.48     41.13 o 
   4   1  22      309.36      293.34     34.84 o 
   5   1  22       47.57      172.24     63.34 o 
  -6   2  22      108.08      115.91     21.16 o 
  -5   2  22      104.49      129.23     17.93 o 
  -4   2  22      348.72      426.35     94.61 o 
  -3   2  22      154.15      215.43     15.80 o 
  -2   2  22      110.99       90.10     36.32 o 
  -1   2  22      238.88      242.60     32.79 o 
   0   2  22      553.38      545.77     42.78 o 
   1   2  22      240.10      179.71     84.73 o 
   2   2  22      111.19      133.23     55.94 o 
   3   2  22      153.69      147.07    106.95 o 
   4   2  22      349.05      227.97     46.89 o 
   5   2  22      104.61      289.26     68.28 o 
   6   2  22      107.71      124.15     48.02 o 
  -7   3  22      224.66      164.53     32.91 o 
  -6   3  22       45.02       40.97     33.73 o 
  -5   3  22      210.71      220.44     16.43 o 
  -4   3  22      196.52      225.06     53.47 o 
  -3   3  22      217.26      273.54     27.98 o 
  -2   3  22      311.43      330.23     31.26 o 
  -1   3  22      343.46      373.85     34.48 o 
   0   3  22      399.11      400.76     39.50 o 
   1   3  22      344.15      376.84     54.09 o 
   2   3  22      312.50      298.40     40.84 o 
   3   3  22      217.29      277.28     25.40 o 
   4   3  22      196.56      290.04     41.19 o 
   5   3  22      210.45      183.98     28.49 o 
  -6   4  22       15.00       29.62     21.39 o 
  -4   4  22      331.17      325.79     36.20 o 
  -3   4  22      375.97      415.16     57.59 o 
  -2   4  22      128.25      188.89     23.18 o 
  -1   4  22      486.86      516.73     44.66 o 
   0   4  22      176.63      199.08     32.91 o 
   1   4  22      486.94      483.21     40.48 o 
   2   4  22      127.91      137.47     27.32 o 
   3   4  22      376.18      356.83     62.52 o 
   4   4  22      331.23      237.11     60.05 o 
   5   4  22       10.06       14.81     60.88 o 
   6   4  22       14.95       81.98     51.78 o 
  -6   5  22      171.01      164.53     52.65 o 
  -5   5  22      295.56      160.46     71.57 o 
  -4   5  22       42.24       70.00     56.76 o 
  -3   5  22        4.19       53.68     20.33 o 
  -2   5  22      158.73      204.01     40.31 o 
  -1   5  22      272.05      226.06     29.85 o 
   0   5  22      111.59      163.01     31.26 o 
   1   5  22      272.34      337.69     37.61 o 
   2   5  22      158.53      202.01     38.87 o 
   3   5  22        4.17       67.46     54.30 o 
   4   5  22       42.46       93.62     41.83 o 
   5   5  22      295.68      286.45     62.52 o 
   6   5  22      170.73      225.41    120.11 o 
  -4   6  22      233.94      190.62     32.91 o 
  -3   6  22      410.73      367.32     43.81 o 
  -2   6  22      264.78      341.59    105.30 o 
  -1   6  22      345.20      384.51     30.44 o 
   0   6  22      128.30      251.55     38.34 o 
   1   6  22      345.54      395.96    119.29 o 
   2   6  22      264.61      212.47     70.23 o 
   3   6  22      410.80      419.47     42.36 o 
   4   6  22      234.30      213.32     54.15 o 
   6   6  22       56.38      161.24     59.23 o 
  -5   7  22      202.04      296.16     52.65 o 
  -4   7  22      119.63       71.78     30.44 o 
  -3   7  22       73.79       83.29     21.61 o 
  -2   7  22       91.69      113.53     57.59 o 
  -1   7  22      187.06      130.58     36.52 o 
   0   7  22      279.25      320.88     38.67 o 
   1   7  22      188.25      164.89     55.94 o 
   2   7  22       91.66      180.99     27.97 o 
   3   7  22       73.79      141.50     78.98 o 
   4   7  22      119.49      192.09     53.82 o 
   5   7  22      202.35      296.16     44.42 o 
  -4   8  22       97.55       37.84     21.57 o 
  -3   8  22       60.93      223.69     54.30 o 
  -2   8  22       29.07       35.80     23.32 o 
  -1   8  22      157.66      291.22     47.71 o 
   0   8  22      278.46      332.35     60.88 o 
   1   8  22      158.36      410.74    125.87 o 
   2   8  22       28.96      150.98     55.12 o 
   4   8  22       97.37      139.85     51.00 o 
  -3   9  22      198.76      151.37     37.84 o 
  -2   9  22      286.65      221.65     38.29 o 
  -1   9  22       51.91       80.62     32.91 o 
   0   9  22       63.23      110.24     88.85 o 
   1   9  22       51.84      123.80     32.22 o 
   2   9  22      287.48      358.16    106.12 o 
   3   9  22      198.54      199.08     51.00 o 
  -1  10  22       80.14       93.47     23.55 o 
   0  10  22      192.30      246.43     37.67 o 
   1  10  22       80.22      157.47     35.32 o 
   1   0  23       54.58      102.70     47.71 o 
   2   0  23      330.79      337.31     48.54 o 
   3   0  23      600.28      471.01     44.78 o 
   4   0  23      184.00      208.33     66.64 o 
   5   0  23      163.67       80.36     84.73 o 
   6   0  23        9.35       58.34     24.92 o 
  -6   1  23       90.43       98.36     19.90 o 
  -5   1  23      277.11      244.54     38.66 o 
  -3   1  23       36.83       53.40     57.59 o 
  -2   1  23       57.55       67.00     29.62 o 
  -1   1  23      593.76      538.87     74.18 o 
   0   1  23       22.39       49.36     34.55 o 
   1   1  23      594.07      600.01     65.81 o 
   2   1  23       57.85      105.29     57.59 o 
   3   1  23       36.82      160.86     88.85 o 
   4   1  23       31.38      106.25     37.09 o 
   5   1  23      277.21      242.87     55.97 o 
   6   1  23       90.42       85.56     55.94 o 
  -6   2  23      157.03      113.37     41.13 o 
  -5   2  23      120.30      118.77     39.49 o 
  -4   2  23       46.78       72.03     23.32 o 
  -3   2  23      255.58      193.80     69.93 o 
  -2   2  23      188.46      209.18     36.52 o 
  -1   2  23      148.73      190.31     62.52 o 
   0   2  23       61.72      116.82     41.13 o 
   1   2  23      148.20      108.95     44.42 o 
   2   2  23      188.71      121.75     39.49 o 
   3   2  23      255.08      263.00     57.16 o 
   4   2  23       46.65      110.24     55.94 o 
   5   2  23      120.44      140.71    102.01 o 
   6   2  23      156.82      199.08     83.91 o 
  -5   3  23      128.54       68.83     28.79 o 
  -4   3  23      280.19      275.42     58.41 o 
  -3   3  23      173.36      216.05     88.85 o 
  -2   3  23      503.86      477.81     27.20 o 
  -1   3  23      112.48      102.24     33.68 o 
   0   3  23       39.98      127.83     28.34 o 
   1   3  23      112.62      105.48     62.52 o 
   2   3  23      503.54      629.17     54.64 o 
   3   3  23      173.53      181.75     32.20 o 
   4   3  23      279.98      315.18     78.88 o 
   5   3  23      128.70      115.75     92.96 o 
  -5   4  23       46.35       39.76     20.57 o 
  -4   4  23       45.85       54.90     14.18 o 
  -3   4  23       39.20       42.12     48.54 o 
  -2   4  23      122.02      268.61     76.51 o 
  -1   4  23      115.11       72.39     26.33 o 
   0   4  23      851.32      789.89     32.08 o 
   1   4  23      114.54      125.04     49.36 o 
   2   4  23      122.82      181.67     27.85 o 
   3   4  23       39.03       46.07     37.02 o 
   4   4  23       45.90      113.53     44.42 o 
   5   4  23       46.38      160.54     71.57 o 
  -5   5  23       93.80       95.43     52.65 o 
  -4   5  23      301.42      238.03     75.68 o 
  -3   5  23      206.48      153.99     64.17 o 
  -2   5  23      358.44      324.83     34.68 o 
  -1   5  23        5.53       42.32     28.95 o 
   0   5  23       60.60       62.84     35.56 o 
   1   5  23        5.44      102.01     31.26 o 
   2   5  23      357.90      398.34    130.80 o 
   3   5  23      206.46      145.06     51.93 o 
   4   5  23      301.01      265.44     82.27 o 
  -5   6  23      184.45       97.07     37.84 o 
  -4   6  23      136.19      138.11     26.33 o 
  -2   6  23       34.88       60.88     44.42 o 
  -1   6  23       63.50       49.36     27.97 o 
   0   6  23      319.38      319.55     68.28 o 
   1   6  23       63.58       44.42     70.75 o 
   3   6  23        6.64       40.87     40.61 o 
   4   6  23      136.04      263.01    116.82 o 
   5   6  23      184.53      248.44     36.20 o 
  -4   7  23      184.05      187.57     27.97 o 
  -3   7  23       31.90       23.67     25.16 o 
  -2   7  23      245.81      177.10     58.41 o 
  -1   7  23      106.74      153.39     44.97 o 
   0   7  23        4.25      108.59     55.94 o 
   1   7  23      106.68       60.81     42.36 o 
   2   7  23      245.57      284.05     39.49 o 
   3   7  23       31.86      154.66     78.98 o 
   4   7  23      183.74      171.11     64.17 o 
  -3   8  23      102.49       93.78     17.93 o 
  -2   8  23       36.76      141.50     64.17 o 
  -1   8  23      116.45      212.54     45.42 o 
   0   8  23       40.99       72.39     46.07 o 
   1   8  23      116.70      155.55     62.82 o 
   2   8  23       36.80       47.76     43.60 o 
   3   8  23      102.41       57.59     60.88 o 
  -2   9  23       37.26      164.53     46.07 o 
  -1   9  23      341.93      261.48     78.98 o 
   0   9  23       94.81      107.49     30.03 o 
   1   9  23      342.31      253.92    161.24 o 
   2   9  23       37.32      195.79     54.30 o 
   0   0  24      179.53      205.66     51.00 o 
   1   0  24        5.58       80.62     52.65 o 
   2   0  24      201.73      253.93     25.53 o 
   3   0  24       33.37       78.98     28.84 o 
   4   0  24      110.63      131.12     32.37 o 
   5   0  24       13.23       97.27     32.91 o 
  -5   1  24      112.83      132.66     32.08 o 
  -4   1  24      247.90      252.42     27.97 o 
  -3   1  24       60.24      108.59     59.23 o 
  -2   1  24      910.21      728.35    238.57 o 
  -1   1  24      209.93      192.65     42.78 o 
   0   1  24        0.52       76.15     27.98 o 
   1   1  24      210.48      199.41     28.28 o 
   2   1  24      909.78      832.97     46.89 o 
   3   1  24       60.38      187.57     74.04 o 
   4   1  24      248.04      170.27     50.83 o 
   5   1  24      113.02      146.84     86.38 o 
  -5   2  24       83.66      102.01     39.49 o 
  -4   2  24       93.19      115.35     18.15 o 
  -3   2  24      214.78      160.20     35.01 o 
  -2   2  24       28.86       58.06     31.59 o 
   0   2  24      333.65      274.92     63.34 o 
   1   2  24       14.56       34.55     51.00 o 
   2   2  24       28.53      148.08     75.68 o 
   3   2  24      214.53      207.09     34.55 o 
   4   2  24       93.39      236.93     39.49 o 
   5   2  24       83.39       21.39     37.84 o 
  -5   3  24      158.75       88.44     46.07 o 
  -4   3  24       88.10       64.74     22.92 o 
  -3   3  24       33.07       21.10     16.16 o 
  -2   3  24      115.50      167.77     40.13 o 
  -1   3  24      291.14      290.71    123.40 o 
   0   3  24       71.40      149.08     33.73 o 
   1   3  24      291.40      223.17     41.50 o 
   2   3  24      115.40       99.71     34.67 o 
   3   3  24       33.06      114.01     49.36 o 
   4   3  24       87.91      162.77     47.32 o 
   5   3  24      158.84       87.20     41.13 o 
  -3   4  24      574.70      489.92     47.48 o 
  -2   4  24       30.09       70.13     45.25 o 
  -1   4  24      284.71      307.18    108.59 o 
   0   4  24       94.84       83.79     37.10 o 
   1   4  24      285.03      282.18     53.86 o 
   2   4  24       30.03      137.53     32.26 o 
   3   4  24      574.04      596.48     42.85 o 
   4   4  24        8.55       92.14     64.17 o 
  -4   5  24       22.07       29.62     24.68 o 
  -2   5  24       18.50       65.13     32.26 o 
  -1   5  24      304.31      325.13    177.69 o 
   0   5  24        6.25      121.75     46.07 o 
   1   5  24      304.02      388.97    143.97 o 
   2   5  24       18.43       74.65     33.60 o 
   3   5  24        6.35      110.24     62.52 o 
  -3   6  24      270.19      208.24     44.42 o 
  -2   6  24        3.26      102.01     57.59 o 
  -1   6  24      169.99       84.15     28.36 o 
   0   6  24      143.86      146.24     34.55 o 
   1   6  24      170.19       81.93     50.12 o 
   2   6  24        3.32       69.21     35.36 o 
   3   6  24      270.08      224.35    143.14 o 
  -2   7  24      135.99      104.44     39.58 o 
  -1   7  24      151.25      149.89     35.37 o 
   1   7  24      150.99      198.05     86.38 o 
   2   7  24      136.28      192.37     41.34 o 
  -1   8  24       34.99       69.10     69.10 o 
   0   8  24      267.32      231.27     52.65 o 
   1   8  24       34.94        8.23     51.00 o 
   1   0  25      172.17      226.01    100.36 o 
   3   0  25      483.00      450.85     36.30 o 
  -4   1  25       82.11       69.10     41.13 o 
  -3   1  25       96.44      102.01     46.07 o 
  -2   1  25      143.70      233.64     47.71 o 
  -1   1  25      233.17      292.99     88.85 o 
   0   1  25       32.54      162.94     62.52 o 
   1   1  25      233.46      244.86     69.93 o 
   2   1  25      144.01      192.50     95.43 o 
   3   1  25       96.37       75.45     44.16 o 
   4   1  25       81.82       65.81     47.71 o 
  -4   2  25       26.19      171.11     29.62 o 
  -3   2  25      461.77      385.89     57.59 o 
  -2   2  25      103.05      123.05     32.51 o 
  -1   2  25      220.47      309.32     49.36 o 
   0   2  25      121.27      119.80     78.15 o 
   1   2  25      220.46      201.32     95.43 o 
   2   2  25      102.79       84.77     40.13 o 
   3   2  25      461.66      372.40     83.09 o 
   4   2  25       26.07       78.98     59.23 o 
  -3   3  25       19.88        0.00     54.30 o 
  -2   3  25      287.34      177.49     55.26 o 
  -1   3  25       57.66       76.12     34.63 o 
   2   3  25      287.26      160.83    119.29 o 
   3   3  25       19.81       49.63     32.37 o 
  -3   4  25       48.93       29.62     36.20 o 
  -2   4  25       34.51      161.24     59.23 o 
  -1   4  25       15.86      125.04     45.37 o 
   0   4  25      545.60      459.41    176.87 o 
   1   4  25       15.76        1.65     59.23 o 
   2   4  25       34.53       75.68     37.92 o 
   3   4  25       48.97      101.59     48.54 o 
  -2   5  25      306.94      111.28     69.10 o 
  -1   5  25        1.66       78.49     34.34 o 
   1   5  25        1.67       11.52     51.00 o 
   2   5  25      306.81      301.10    169.47 o 
  -1   6  25        1.93        3.29     42.78 o 
   0   6  25      138.10       87.20     34.90 o 
   1   6  25        1.90       29.94     44.23 o 
   0   0  26      360.81      108.59     42.78 o 
   1   0  26       49.55       83.82     27.99 o 
   2   0  26      184.37       49.36     49.36 o 
  -2   1  26       91.23       87.20     42.78 o 
   0   1  26       18.53       40.31     34.90 o 
   1   1  26        9.65       31.26     41.13 o 
   2   1  26       91.13       97.07     51.00 o 
  -2   2  26       67.02       92.08     41.96 o 
   0   2  26      153.59      248.44     49.36 o 
   1   2  26        5.28       35.68     31.94 o 
   2   2  26       66.60       60.88     46.07 o 
  -1   3  26      127.12      166.08     36.20 o 
   0   3  26        0.39       16.45     54.30 o 
   1   3  26      126.50       60.88     32.91 o 
                                                 
